# Supplementary material for: Squamarina (lichenised fungi) species described from China belong to at least three unrelated genera
Source: MycoKeys. 2020 Apr 24;66:135–57. doi: 10.3897/mycokeys.66.39057 (PMC7195383; doi:10.3897/mycokeys.66.39057)
Supplement: XML Treatment for Lobothallia semisterilis [file mycokeys.66.39057-treatment1.xml]

<!DOCTYPE tp:taxon-treatment
  PUBLIC "-//TaxonX//DTD Taxonomic Treatment Publishing DTD v0 20100105//EN" "tax-treatment-NSO.dtd">
<tp:taxon-treatment xmlns:tp="http://www.plazi.org/taxpub"><tp:treatment-meta><kwd-group><label>Taxon classification</label><kwd><named-content xmlns:xlink="http://www.w3.org/1999/xlink" content-type="kingdom">Fungi</named-content></kwd><kwd><named-content xmlns:xlink="http://www.w3.org/1999/xlink" content-type="order">Lecanorales</named-content></kwd><kwd><named-content xmlns:xlink="http://www.w3.org/1999/xlink" content-type="family">Stereocaulaceae</named-content></kwd></kwd-group><mixed-citation publication-type="journal"><person-group><name><surname>Zhang</surname><given-names>Yan-Yun</given-names></name><name><surname>Wang</surname><given-names>Xin-Yu</given-names></name><name><surname>Li</surname><given-names>Li-Juan</given-names></name><name><surname>Printzen</surname><given-names>Christian</given-names></name><name><surname>Timdal</surname><given-names>Einar</given-names></name><name><surname>Niu</surname><given-names>Dong-Ling</given-names></name><name><surname>Yin</surname><given-names>An-Cheng</given-names></name><name><surname>Wang</surname><given-names>Shi-Qiong</given-names></name><name><surname>Wang</surname><given-names>Li-Song</given-names></name></person-group><article-title><italic><tp:taxon-name><tp:taxon-name-part taxon-name-part-type="genus" reg="Squamarina">Squamarina</tp:taxon-name-part></tp:taxon-name></italic> (lichenised fungi) species described from China belong to at least three unrelated genera</article-title><source>MycoKeys</source><day>24</day><month>4</month><year>2020</year><volume>66</volume><fpage>135</fpage><lpage>157</lpage><pub-id pub-id-type="doi">10.3897/mycokeys.66.39057</pub-id></mixed-citation></tp:treatment-meta><tp:nomenclature><tp:taxon-name><object-id xmlns:xlink="http://www.w3.org/1999/xlink" content-type="arpha" xlink:type="simple">8F5904F2-BA30-5908-8010-35B472B099C7</object-id>
              <tp:taxon-name-part taxon-name-part-type="genus" reg="Lobothallia">Lobothallia</tp:taxon-name-part>
              <tp:taxon-name-part taxon-name-part-type="species" reg="semisterilis">semisterilis</tp:taxon-name-part>
              <object-id xmlns:xlink="http://www.w3.org/1999/xlink" content-type="mycobank" xlink:type="simple">832199</object-id>
            </tp:taxon-name><tp:taxon-authority>(H. Magn.) Y. Y. Zhang</tp:taxon-authority><tp:taxon-status xmlns:xlink="http://www.w3.org/1999/xlink" xlink:type="simple">comb. nov.</tp:taxon-status><xref ref-type="fig" rid="F1">Fig. 1A–E</xref><tp:nomenclature-citation-list><tp:nomenclature-citation><tp:taxon-name>
                  <tp:taxon-name-part taxon-name-part-type="genus" reg="Lecanora">Lecanora</tp:taxon-name-part> <tp:taxon-name-part taxon-name-part-type="species" reg="semisterilis">semisterilis</tp:taxon-name-part></tp:taxon-name><comment>H. Magn., Lichens from Central Asia 1: 123–124 (1940) (Basionym). ≡ <tp:taxon-name><tp:taxon-name-part taxon-name-part-type="genus" reg="Squamarina">Squamarina</tp:taxon-name-part> <tp:taxon-name-part taxon-name-part-type="species" reg="semisterilis">semisterilis</tp:taxon-name-part></tp:taxon-name> (H. Magn.) J.C. Wei, Enumeration of Lichens in China: 232 (1991). Type: China, Gansu Province, 2450–2600 m elev., on soil, 1931, Birger Bohlin 38L (S–Holotype!).</comment></tp:nomenclature-citation></tp:nomenclature-citation-list></tp:nomenclature><tp:treatment-sec sec-type="description" id="SECID0EIADI"><title>Description.</title><p>Thallus to 5 cm across, areolate centrally, with irregularly elongate lobes at the margin, closely to loosely attached to soil; areoles angular, plane to slightly convex, continuous to crowed, ca. 1 mm across; marginal lobes ca. 1 mm wide and 2–3 mm long; upper surface white to grey, pruinose, the pruina on the marginal lobes becoming granular; lower surface white, attached to soil directly with medullary hyphae. Upper cortex colourless with pale brown upper part, 22–55 μm high; epinecral layer colourless, 10–20 μm high; algal layer ca. 95 μm high, not continuous, the interval between different groups of algae 16–32 μm wide; medulla filled with grey granules, lower cortex lacking.</p><p>Apothecia rounded, sessile, constricted at the base, up to 2 mm in diam.; disc plane to slightly convex, blackish-brown, non-pruinose; thalline margin entire, concolorous with thallus; hymenium colourless, ca. 60 μm high; subhymenium and hypothecium colourless, I + blue; epihymenium consisting of brown granules, ca. 15 μm high; paraphyses simple, slightly thickened at the apex, ca. 3 μm in diam.; asci <italic><tp:taxon-name><tp:taxon-name-part taxon-name-part-type="genus" reg="Aspicilia">Aspicilia</tp:taxon-name-part></tp:taxon-name></italic>-type, 8-spored; ascospores colourless, ellipsoid, 9–13 × 5–9 μm.</p><p>Pycnidia prominent, sometimes protruding from the thallus-like apothecia, with blackish-brown ostioles, numerous, 0.1–0.4 mm across; conidia bacilliform, 5.5–6.5 × ca. 1 μm.</p><fig id="F1" position="float" orientation="portrait"><object-id xmlns:xlink="http://www.w3.org/1999/xlink" content-type="doi" xlink:type="simple">10.3897/mycokeys.66.39057.figure1</object-id><object-id xmlns:xlink="http://www.w3.org/1999/xlink" content-type="arpha" xlink:type="simple">34A23683-8E91-5214-9779-1EB30F515B25</object-id><label>Figure 1.</label><caption><p><italic><tp:taxon-name><tp:taxon-name-part taxon-name-part-type="genus" reg="Lobothallia">Lobothallia</tp:taxon-name-part> <tp:taxon-name-part taxon-name-part-type="species" reg="semisterilis">semisterilis</tp:taxon-name-part></tp:taxon-name></italic> (<named-content xmlns:xlink="http://www.w3.org/1999/xlink" content-type="dwc:institutional_code" xlink:type="simple">KUN-L</named-content> 18-59656). <bold>A</bold> Habit <bold>B</bold> apothecial anatomy (LCB) <bold>C</bold> ascus and spores (Lugol’s) <bold>D</bold> section of pycnidia (LCB) <bold>E</bold> section of thallus (LCB). Scale bars: 100 μm (<bold>B, E</bold>); 5 μm (<bold>C</bold>); 20 μm (<bold>D</bold>).</p></caption><graphic xmlns:xlink="http://www.w3.org/1999/xlink" xlink:href="mycokeys-66-135-g001.jpg" position="float" orientation="portrait" xlink:type="simple" id="oo_403701.jpg"><uri content-type="original_file" xlink:type="simple">https://binary.pensoft.net/fig/403701</uri></graphic></fig></tp:treatment-sec><tp:treatment-sec sec-type="chemistry" id="SECID0EECDI"><title>Chemistry.</title><p>Upper cortex K + red, C-, P-, medulla K + red, C-, P + yellow; norstictic acid.</p></tp:treatment-sec><tp:treatment-sec sec-type="ecology" id="SECID0EJCDI"><title>Ecology and distribution.</title><p>Growing on soil in very dry habitats at elevations of 1760–3151 m. This species was previously only known from Gansu Prov. and is reported here as new to Qinghai Prov., China.</p></tp:treatment-sec><tp:treatment-sec sec-type="notes" id="SECID0EOCDI"><title>Notes.</title><p>The holotype consists of numerous fragments on soil, without apothecia but numerous pycnidia. This species was originally described as a <italic><tp:taxon-name><tp:taxon-name-part taxon-name-part-type="genus" reg="Lecanora">Lecanora</tp:taxon-name-part></tp:taxon-name></italic> by <xref ref-type="bibr" rid="B10">Magnusson (1940)</xref> and transferred to <italic><tp:taxon-name><tp:taxon-name-part taxon-name-part-type="genus" reg="Squamarina">Squamarina</tp:taxon-name-part></tp:taxon-name></italic> by <xref ref-type="bibr" rid="B18">Wei (1991)</xref>. We initially treated our materials as “<italic><tp:taxon-name><tp:taxon-name-part taxon-name-part-type="genus" reg="Squamarina">S.</tp:taxon-name-part> <tp:taxon-name-part taxon-name-part-type="species" reg="semisterilis">semisterilis</tp:taxon-name-part></tp:taxon-name></italic>” since their morphology was identical with the holotype, which is characterised by the pruinose and lobate thallus containing norstictic acid, terricolous habit, pycnidia resembling apothecia and bacilliform conidia. We transfer this species to the genus <italic><tp:taxon-name><tp:taxon-name-part taxon-name-part-type="genus" reg="Lobothallia">Lobothallia</tp:taxon-name-part></tp:taxon-name></italic>, based on the phylogenetic reconstruction. Its position within this genus is supported by the lobate and slightly convex thallus, the <italic><tp:taxon-name><tp:taxon-name-part taxon-name-part-type="genus" reg="Aspicilia">Aspicilia</tp:taxon-name-part></tp:taxon-name></italic>-type ascus, the bacilliform conidia and the absence of usnic acid.</p><p>The genus <italic><tp:taxon-name><tp:taxon-name-part taxon-name-part-type="genus" reg="Lobothallia">Lobothallia</tp:taxon-name-part></tp:taxon-name></italic> is a small genus mainly growing on rocks, containing twelve species (<xref ref-type="bibr" rid="B8">Kou et al. 2013</xref>; <xref ref-type="bibr" rid="B9">Lücking et al. 2017</xref>). We added eight of these species as intergroups to assess the phylogenetic position of <italic><tp:taxon-name><tp:taxon-name-part taxon-name-part-type="genus" reg="Lobothallia">Lobothallia</tp:taxon-name-part> <tp:taxon-name-part taxon-name-part-type="species" reg="semisterilis">semisterilis</tp:taxon-name-part></tp:taxon-name></italic> in the genus. The results show that <italic><tp:taxon-name><tp:taxon-name-part taxon-name-part-type="genus" reg="Lobothallia">Lobothallia</tp:taxon-name-part> <tp:taxon-name-part taxon-name-part-type="species" reg="semisterilis">semisterilis</tp:taxon-name-part></tp:taxon-name></italic> is close to <italic><tp:taxon-name><tp:taxon-name-part taxon-name-part-type="genus" reg="Lobothallia">L.</tp:taxon-name-part> <tp:taxon-name-part taxon-name-part-type="species" reg="alphoplaca">alphoplaca</tp:taxon-name-part></tp:taxon-name></italic>, <italic><tp:taxon-name><tp:taxon-name-part taxon-name-part-type="genus" reg="Lobothallia">L.</tp:taxon-name-part> <tp:taxon-name-part taxon-name-part-type="species" reg="melanaspis">melanaspis</tp:taxon-name-part></tp:taxon-name></italic> and <italic><tp:taxon-name><tp:taxon-name-part taxon-name-part-type="genus" reg="Lobothallia">L.</tp:taxon-name-part> <tp:taxon-name-part taxon-name-part-type="species" reg="praeradiosa">praeradiosa</tp:taxon-name-part></tp:taxon-name></italic> in the phylogeny (Fig. <xref ref-type="fig" rid="F2">2</xref>). However, <italic><tp:taxon-name><tp:taxon-name-part taxon-name-part-type="genus" reg="Lobothallia">L.</tp:taxon-name-part> <tp:taxon-name-part taxon-name-part-type="species" reg="alphoplaca">alphoplaca</tp:taxon-name-part></tp:taxon-name></italic> differs in the epruinose thallus and the presence of constictic and stictic acids, <italic><tp:taxon-name><tp:taxon-name-part taxon-name-part-type="genus" reg="Lobothallia">L.</tp:taxon-name-part> <tp:taxon-name-part taxon-name-part-type="species" reg="melanaspis">melanaspis</tp:taxon-name-part></tp:taxon-name></italic> differs in the saxicolous habit and the distinctly rosette-forming thallus. <italic><tp:taxon-name><tp:taxon-name-part taxon-name-part-type="genus" reg="Lobothallia">L.</tp:taxon-name-part> <tp:taxon-name-part taxon-name-part-type="species" reg="praeradiosa">praeradiosa</tp:taxon-name-part></tp:taxon-name></italic> can be distinguished by the epruinose and green grey to orange brown thallus (<xref ref-type="bibr" rid="B2">Galloway and Ledingham 2012</xref>; <xref ref-type="bibr" rid="B8">Kou et al. 2013</xref>). <italic><tp:taxon-name><tp:taxon-name-part taxon-name-part-type="genus" reg="Lobothallia">Lobothallia</tp:taxon-name-part> <tp:taxon-name-part taxon-name-part-type="species" reg="pruinosa">pruinosa</tp:taxon-name-part></tp:taxon-name></italic> Kou &amp; Q. Ren is similar to <italic><tp:taxon-name><tp:taxon-name-part taxon-name-part-type="genus" reg="Lobothallia">L.</tp:taxon-name-part> <tp:taxon-name-part taxon-name-part-type="species" reg="semisterilis">semisterilis</tp:taxon-name-part></tp:taxon-name></italic> in having a pruinose upper surface, but differs in the saxicolous habit and the presence of constictic acid (<xref ref-type="bibr" rid="B8">Kou et al. 2013</xref>).</p><fig id="F2" position="float" orientation="portrait"><object-id xmlns:xlink="http://www.w3.org/1999/xlink" content-type="doi" xlink:type="simple">10.3897/mycokeys.66.39057.figure2</object-id><object-id xmlns:xlink="http://www.w3.org/1999/xlink" content-type="arpha" xlink:type="simple">DA773990-E9B5-5736-A6D2-8ECEEC3160A5</object-id><label>Figure 2.</label><caption><p>Maximum Likelihood phylogeny of the genus <italic><tp:taxon-name><tp:taxon-name-part taxon-name-part-type="genus" reg="Lobothallia">Lobothallia</tp:taxon-name-part></tp:taxon-name></italic>, based on nrITS. <abbrev xmlns:xlink="http://www.w3.org/1999/xlink" xlink:title="Maximum Likelihood" id="ABBRID0EBJDI" xlink:type="simple">ML</abbrev> bootstrap value ≥ 70% and posterior probabilities ≥ 0.95 from the Bayesian analysis are given adjacent to nodes.</p></caption><graphic xmlns:xlink="http://www.w3.org/1999/xlink" xlink:href="mycokeys-66-135-g002.jpg" position="float" orientation="portrait" xlink:type="simple" id="oo_403702.jpg"><uri content-type="original_file" xlink:type="simple">https://binary.pensoft.net/fig/403702</uri></graphic></fig></tp:treatment-sec><ref-list><ref id="B10"><mixed-citation xmlns:xlink="http://www.w3.org/1999/xlink" xlink:type="simple"><person-group><name name-style="western"><surname>Magnusson</surname><given-names>AH</given-names></name></person-group> (<year>1940</year>) Lichens from Central Asia. Stockholm, 5–167.</mixed-citation></ref><ref id="B18"><mixed-citation xmlns:xlink="http://www.w3.org/1999/xlink" xlink:type="simple"><person-group><name name-style="western"><surname>Wei</surname><given-names>JC</given-names></name></person-group> (<year>1991</year>) <source>An Enumeration of Lichens in China.</source><publisher-name>International Academic Publishers</publisher-name>, <publisher-loc>Beijing</publisher-loc>, <size units="page">218 pp</size>.</mixed-citation></ref><ref id="B8"><mixed-citation xmlns:xlink="http://www.w3.org/1999/xlink" xlink:type="simple"><person-group><name name-style="western"><surname>Kou</surname><given-names>XR</given-names></name><name name-style="western"><surname>Li</surname><given-names>SX</given-names></name><name name-style="western"><surname>Ren</surname><given-names>Q</given-names></name></person-group> (<year>2013</year>) <article-title>Three new species and one new record of <italic><tp:taxon-name><tp:taxon-name-part taxon-name-part-type="genus">Lobothallia</tp:taxon-name-part></tp:taxon-name></italic> from China.</article-title><source>Mycotaxon</source><volume>123</volume>: <fpage>241</fpage>–<lpage>249</lpage>. <ext-link xlink:type="simple" ext-link-type="doi" xlink:href="10.5248/123.241">https://doi.org/10.5248/123.241</ext-link></mixed-citation></ref><ref id="B9"><mixed-citation xmlns:xlink="http://www.w3.org/1999/xlink" xlink:type="simple"><person-group><name name-style="western"><surname>Lücking</surname><given-names>R</given-names></name><name name-style="western"><surname>Hodkinson</surname><given-names>BP</given-names></name><name name-style="western"><surname>Leavitt</surname><given-names>SD</given-names></name></person-group> (<year>2017</year>) <article-title>The 2016 classification of lichenized fungi in the <tp:taxon-name><tp:taxon-name-part taxon-name-part-type="phylum">Ascomycota</tp:taxon-name-part></tp:taxon-name> and <tp:taxon-name><tp:taxon-name-part taxon-name-part-type="phylum">Basidiomycota</tp:taxon-name-part></tp:taxon-name> – Approaching one thousand genera.</article-title><source>The Bryologist</source><volume>119</volume>: <fpage>361</fpage>–<lpage>416</lpage>. <ext-link xlink:type="simple" ext-link-type="doi" xlink:href="10.1639/0007-2745-119.4.361">https://doi.org/10.1639/0007-2745-119.4.361</ext-link></mixed-citation></ref><ref id="B2"><mixed-citation xmlns:xlink="http://www.w3.org/1999/xlink" xlink:type="simple"><person-group><name name-style="western"><surname>Galloway</surname><given-names>DJ</given-names></name><name name-style="western"><surname>Ledingham</surname><given-names>J</given-names></name></person-group> (<year>2012</year>) <article-title>Additional lichen records from New Zealand 48.</article-title><source>Australasian Lichenology</source><volume>70</volume>: <fpage>14</fpage>–<lpage>25</lpage>.</mixed-citation></ref></ref-list></tp:taxon-treatment>
