# Supplementary material for: Squamarina (lichenised fungi) species described from China belong to at least three unrelated genera
Source: MycoKeys. 2020 Apr 24;66:135–57. doi: 10.3897/mycokeys.66.39057 (PMC7195383; doi:10.3897/mycokeys.66.39057)
Supplement: XML Treatment for Rhizoplaca callichroa [file mycokeys.66.39057-treatment2.xml]

<!DOCTYPE tp:taxon-treatment
  PUBLIC "-//TaxonX//DTD Taxonomic Treatment Publishing DTD v0 20100105//EN" "tax-treatment-NSO.dtd">
<tp:taxon-treatment xmlns:tp="http://www.plazi.org/taxpub"><tp:treatment-meta><kwd-group><label>Taxon classification</label><kwd><named-content xmlns:xlink="http://www.w3.org/1999/xlink" content-type="kingdom">Fungi</named-content></kwd><kwd><named-content xmlns:xlink="http://www.w3.org/1999/xlink" content-type="order">Lecanorales</named-content></kwd><kwd><named-content xmlns:xlink="http://www.w3.org/1999/xlink" content-type="family">Stereocaulaceae</named-content></kwd></kwd-group><mixed-citation publication-type="journal"><person-group><name><surname>Zhang</surname><given-names>Yan-Yun</given-names></name><name><surname>Wang</surname><given-names>Xin-Yu</given-names></name><name><surname>Li</surname><given-names>Li-Juan</given-names></name><name><surname>Printzen</surname><given-names>Christian</given-names></name><name><surname>Timdal</surname><given-names>Einar</given-names></name><name><surname>Niu</surname><given-names>Dong-Ling</given-names></name><name><surname>Yin</surname><given-names>An-Cheng</given-names></name><name><surname>Wang</surname><given-names>Shi-Qiong</given-names></name><name><surname>Wang</surname><given-names>Li-Song</given-names></name></person-group><article-title><italic><tp:taxon-name><tp:taxon-name-part taxon-name-part-type="genus" reg="Squamarina">Squamarina</tp:taxon-name-part></tp:taxon-name></italic> (lichenised fungi) species described from China belong to at least three unrelated genera</article-title><source>MycoKeys</source><day>24</day><month>4</month><year>2020</year><volume>66</volume><fpage>135</fpage><lpage>157</lpage><pub-id pub-id-type="doi">10.3897/mycokeys.66.39057</pub-id></mixed-citation></tp:treatment-meta><tp:nomenclature><tp:taxon-name><object-id xmlns:xlink="http://www.w3.org/1999/xlink" content-type="arpha" xlink:type="simple">35399DEA-EE01-5172-BDAC-599017942ABF</object-id>
              <tp:taxon-name-part taxon-name-part-type="genus" reg="Rhizoplaca">Rhizoplaca</tp:taxon-name-part>
              <tp:taxon-name-part taxon-name-part-type="species" reg="callichroa">callichroa</tp:taxon-name-part>
              <object-id xmlns:xlink="http://www.w3.org/1999/xlink" content-type="mycobank" xlink:type="simple">832200</object-id>
            </tp:taxon-name><tp:taxon-authority>(Zahlbr.) Y. Y. Zhang</tp:taxon-authority><tp:taxon-status xmlns:xlink="http://www.w3.org/1999/xlink" xlink:type="simple">comb. nov.</tp:taxon-status><xref ref-type="fig" rid="F3">Fig. 3A–D</xref><tp:nomenclature-citation-list><tp:nomenclature-citation><tp:taxon-name>
                  <tp:taxon-name-part taxon-name-part-type="genus" reg="Lecanora">Lecanora</tp:taxon-name-part> <tp:taxon-name-part taxon-name-part-type="species" reg="callichroa">callichroa</tp:taxon-name-part></tp:taxon-name><comment>Zahlbr., in Handel-Mazzetti, Symb. Sinic. 3: 172–173 (1930) (Basionym) ≡ <tp:taxon-name><tp:taxon-name-part taxon-name-part-type="genus" reg="Squamarina">Squamarina</tp:taxon-name-part> <tp:taxon-name-part taxon-name-part-type="species" reg="callichroa">callichroa</tp:taxon-name-part></tp:taxon-name> (Zahlbr.) Poelt, Mitt. Bot. Staatssamml., München 1–20: 527 (1958). Type: China, Yunnan Province, 2100 m elev., on rock, 1914, Heinrich Frh. von Handel-Mazzetti 35 (W–Isotype!)</comment></tp:nomenclature-citation></tp:nomenclature-citation-list></tp:nomenclature><tp:treatment-sec sec-type="description" id="SECID0EPLDI"><title>Description.</title><p>Thallus saxicolous, to 4 cm across, squamulose to placodioid; squamules pruinose on the edges, more or less umbilicate when young; central squamules scattered to continuous, closely attached to the substrate, 1–2 mm across; marginal squamules larger than those in the centre, 2–4 mm across, with 1–2 mm free margin; upper surface yellowish-brown, smooth, plane to slightly convex; lower surface pale to pale brown, without rhizinose strands. Upper cortex filled with yellowish-brown granules dissolving in <abbrev xmlns:xlink="http://www.w3.org/1999/xlink" xlink:title="potassium hydroxide" id="ABBRID0EVLDI" xlink:type="simple">KOH</abbrev>, ca. 32 μm high; epinecral layer also filled with yellowish-brown granules, ca. 15 μm; algal layer continuous, 64–80 μm high; medulla thick, filled with grey to pale brown granules; lower cortex of free margin poorly developed, non-gelatinised, ca. 30 μm.</p><p>Apothecia lecanorine, laminal, dispersed, sessile, becoming slightly constricted at the base, round to irregular, 0.5–1.5 mm; disc orange, covered with pale pruina, plane to slightly convex; thalline margin entire and thick when young, becoming thin and occasionally flexuose with age; hymenium with scattered orange granules, I+ blue, ca. 80 μm high; thalline margin with evenly thick cortex, ca. 26 μm thick; epihymenium yellowish-brown, ca. 10 μm high; subhymenium and hypothecium colourless; ascus <italic><tp:taxon-name><tp:taxon-name-part taxon-name-part-type="genus" reg="Lecanora">Lecanora</tp:taxon-name-part></tp:taxon-name></italic>-type, 8-spored; paraphyses slightly branched, without anastomoses; ascospores subfusiform to ellipsoid, 9.5–13.5 × 6–9 μm. Pycnidia immersed in the thallus, with pale brown ostioles; conidia filiform, straight to slightly curved, 19–26 × ca. 0.7 μm.</p><fig id="F3" position="float" orientation="portrait"><object-id xmlns:xlink="http://www.w3.org/1999/xlink" content-type="doi" xlink:type="simple">10.3897/mycokeys.66.39057.figure3</object-id><object-id xmlns:xlink="http://www.w3.org/1999/xlink" content-type="arpha" xlink:type="simple">3FF8AC04-1D22-5BE1-8971-EB04E8F856B9</object-id><label>Figure 3.</label><caption><p><italic><tp:taxon-name><tp:taxon-name-part taxon-name-part-type="genus" reg="Rhizoplaca">Rhizoplaca</tp:taxon-name-part> <tp:taxon-name-part taxon-name-part-type="species" reg="callichroa">callichroa</tp:taxon-name-part></tp:taxon-name></italic> (<bold>A–D</bold><named-content xmlns:xlink="http://www.w3.org/1999/xlink" content-type="dwc:institutional_code" xlink:type="simple">KUN-L</named-content> 19-62900): <bold>A</bold> habit <bold>B</bold> apothecial anatomy (LCB) <bold>C</bold> ascus and spores (Lugol’s) <bold>D</bold> section of pycnidia (LCB). <italic><tp:taxon-name><tp:taxon-name-part taxon-name-part-type="genus" reg="Rhizoplaca">R.</tp:taxon-name-part> <tp:taxon-name-part taxon-name-part-type="species" reg="pachyphylla">pachyphylla</tp:taxon-name-part></tp:taxon-name></italic> (<bold>E–H</bold><named-content xmlns:xlink="http://www.w3.org/1999/xlink" content-type="dwc:institutional_code" xlink:type="simple">KUN-L</named-content> 18-59446): <bold>E</bold> habit <bold>F</bold> section of apothecia <bold>G</bold> ascus and spores (LCB) <bold>H</bold> section of thallus (LCB). Scale bars: 100 μm (<bold>B, F, H</bold>); 10 μm (<bold>C, G</bold>); 20 μm (<bold>D</bold>).</p></caption><graphic xmlns:xlink="http://www.w3.org/1999/xlink" xlink:href="mycokeys-66-135-g003.jpg" position="float" orientation="portrait" xlink:type="simple" id="oo_403703.jpg"><uri content-type="original_file" xlink:type="simple">https://binary.pensoft.net/fig/403703</uri></graphic></fig></tp:treatment-sec><tp:treatment-sec sec-type="chemistry" id="SECID0EJODI"><title>Chemistry.</title><p>Upper cortex K-, C-, P-, medulla K + yellow, C-, P-; usnic and placodiolic acids.</p></tp:treatment-sec><tp:treatment-sec sec-type="ecology" id="SECID0EOODI"><title>Ecology and distribution.</title><p>Growing on rock in arid environments at elevations of 984–2100 m. Previously only known from Yunnan Prov., here reported as new to Sichuan Prov., China.</p></tp:treatment-sec><tp:treatment-sec sec-type="notes" id="SECID0ETODI"><title>Notes.</title><p>The isotype grows on quartzitic rock ca. 2 cm across, containing several intact apothecia. The spore size of “<italic><tp:taxon-name><tp:taxon-name-part taxon-name-part-type="genus" reg="Squamarina">Squamarina</tp:taxon-name-part> <tp:taxon-name-part taxon-name-part-type="species" reg="callichroa">callichroa</tp:taxon-name-part></tp:taxon-name></italic>”, given in the protologue, is 15–20 × 8–9 μm (<xref ref-type="bibr" rid="B19">Zahlbruckner 1930</xref>); however, <xref ref-type="bibr" rid="B15">Poelt (1958)</xref> measured the spore size of the type material as 11–12 × 8–9 μm. Our measurements of the freshly collected materials, 9.5–13.5 × 6–9 μm, are in accordance with Poelt’s results and the other characteristics, elevation and locality of our collections are more or less identical with the isotype. We did not find any specimens around the type locality having those long ascospores as in the description of the protologue. Therefore, we treat our specimens as “<italic><tp:taxon-name><tp:taxon-name-part taxon-name-part-type="genus" reg="Squamarina">Squamarina</tp:taxon-name-part> <tp:taxon-name-part taxon-name-part-type="species" reg="callichroa">callichroa</tp:taxon-name-part></tp:taxon-name></italic>” .This species was originally described as a <italic><tp:taxon-name><tp:taxon-name-part taxon-name-part-type="genus" reg="Lecanora">Lecanora</tp:taxon-name-part></tp:taxon-name></italic> by <xref ref-type="bibr" rid="B19">Zahlbruckner (1930)</xref> and transferred to <italic><tp:taxon-name><tp:taxon-name-part taxon-name-part-type="genus" reg="Squamarina">Squamarina</tp:taxon-name-part></tp:taxon-name></italic> as the type species of the <tp:taxon-name><tp:taxon-name-part taxon-name-part-type="infraspecific-rank">section</tp:taxon-name-part> <tp:taxon-name-part taxon-name-part-type="section" reg="Petroplaca">Petroplaca</tp:taxon-name-part></tp:taxon-name> by <xref ref-type="bibr" rid="B15">Poelt (1958)</xref>. We transfer this species to the genus <italic><tp:taxon-name><tp:taxon-name-part taxon-name-part-type="genus" reg="Rhizoplaca">Rhizoplaca</tp:taxon-name-part></tp:taxon-name></italic>, primarily based on its nested position within the <italic><tp:taxon-name><tp:taxon-name-part taxon-name-part-type="genus" reg="Rhizoplaca">R.</tp:taxon-name-part> <tp:taxon-name-part taxon-name-part-type="species" reg="chrysoleuca">chrysoleuca</tp:taxon-name-part></tp:taxon-name></italic> group in the phylogeny (Fig. <xref ref-type="fig" rid="F4">4</xref>) and also based on the orange apothecia, the <italic><tp:taxon-name><tp:taxon-name-part taxon-name-part-type="genus" reg="Lecanora">Lecanora</tp:taxon-name-part></tp:taxon-name></italic>-type ascus and the presence of usnic and placodiolic acids. The genus <italic><tp:taxon-name><tp:taxon-name-part taxon-name-part-type="genus" reg="Rhizoplaca">Rhizoplaca</tp:taxon-name-part></tp:taxon-name></italic> is a small genus containing eleven species (<xref ref-type="bibr" rid="B9">Lücking et al. 2017</xref>). We added nine of these species as intergroups to assess the phylogenetic position of <italic><tp:taxon-name><tp:taxon-name-part taxon-name-part-type="genus" reg="Rhizoplaca">R.</tp:taxon-name-part> <tp:taxon-name-part taxon-name-part-type="species" reg="callichroa">callichroa</tp:taxon-name-part></tp:taxon-name></italic> in the genus. The results show that <italic><tp:taxon-name><tp:taxon-name-part taxon-name-part-type="genus" reg="Rhizoplaca">R.</tp:taxon-name-part> <tp:taxon-name-part taxon-name-part-type="species" reg="callichroa">callichroa</tp:taxon-name-part></tp:taxon-name></italic> is sister to <italic><tp:taxon-name><tp:taxon-name-part taxon-name-part-type="genus" reg="Rhizoplaca">R.</tp:taxon-name-part> <tp:taxon-name-part taxon-name-part-type="species" reg="chrysoleuca">chrysoleuca</tp:taxon-name-part></tp:taxon-name></italic> and <italic><tp:taxon-name><tp:taxon-name-part taxon-name-part-type="genus" reg="Rhizoplaca">R.</tp:taxon-name-part> <tp:taxon-name-part taxon-name-part-type="species" reg="huashanensis">huashanensis</tp:taxon-name-part></tp:taxon-name></italic> J.C. Wei, which differ by the umbilicate thallus, narrower ascospores, (7)8.5–12 × 3.5–6 μm and the monophyllus thallus and black apothecia, respectively (<xref ref-type="bibr" rid="B11">Nash et al. 2002</xref>; <xref ref-type="bibr" rid="B17">Wei 1984</xref>). <italic><tp:taxon-name><tp:taxon-name-part taxon-name-part-type="genus" reg="Rhizoplaca">Rhizoplaca</tp:taxon-name-part> <tp:taxon-name-part taxon-name-part-type="species" reg="subdiscrepans">subdiscrepans</tp:taxon-name-part></tp:taxon-name></italic> (Nyl.) R. Sant. is similar to <italic><tp:taxon-name><tp:taxon-name-part taxon-name-part-type="genus" reg="Rhizoplaca">R.</tp:taxon-name-part> <tp:taxon-name-part taxon-name-part-type="species" reg="callichroa">callichroa</tp:taxon-name-part></tp:taxon-name></italic> in the squamulose thallus and orange apothecia, but differs in the very convex and smaller (0.3–1 mm) squamules and the narrower ascospores 7–12 × 3.5–5 μm.</p><fig id="F4" position="float" orientation="portrait"><object-id xmlns:xlink="http://www.w3.org/1999/xlink" content-type="doi" xlink:type="simple">10.3897/mycokeys.66.39057.figure4</object-id><object-id xmlns:xlink="http://www.w3.org/1999/xlink" content-type="arpha" xlink:type="simple">A0D97B49-9DE6-5FB3-8A35-AA939441F1CB</object-id><label>Figure 4.</label><caption><p>Maximum Likelihood phylogeny of the genus <italic><tp:taxon-name><tp:taxon-name-part taxon-name-part-type="genus" reg="Rhizoplaca">Rhizoplaca</tp:taxon-name-part></tp:taxon-name></italic> and related genera of <tp:taxon-name><tp:taxon-name-part taxon-name-part-type="family">Lecanoraceae</tp:taxon-name-part></tp:taxon-name>, based on combined nrITS, nrLSU, RPB1, RPB2 and mtSSU. <abbrev xmlns:xlink="http://www.w3.org/1999/xlink" xlink:title="Maximum Likelihood" id="ABBRID0E3UDI" xlink:type="simple">ML</abbrev> bootstrap value ≥ 70% and posterior probabilities ≥ 0.95 from the Bayesian analysis are given adjacent to nodes.</p></caption><graphic xmlns:xlink="http://www.w3.org/1999/xlink" xlink:href="mycokeys-66-135-g004.jpg" position="float" orientation="portrait" xlink:type="simple" id="oo_403704.jpg"><uri content-type="original_file" xlink:type="simple">https://binary.pensoft.net/fig/403704</uri></graphic></fig></tp:treatment-sec><tp:treatment-sec sec-type="material" id="SECID0EFVDI"><title>Specimens examined (<named-content xmlns:xlink="http://www.w3.org/1999/xlink" content-type="dwc:institutional_code" xlink:type="simple">KUN-L</named-content>).</title><p>China: Sichuan Province: Huili Co., beside Jiaopingdu bridge, near to the Jinsha river, 1550 m elev., <named-content xmlns:xlink="http://www.w3.org/1999/xlink" content-type="dwc:verbatimCoordinates" xlink:type="simple"><named-content content-type="geo-json" specific-use="{&#34;type&#34;:&#34;Point&#34;,&#34;coordinates&#34;:[102.366667,26.300000]}" id="NCID0EUVDI" xlink:type="simple">26°18'N, 102°22'E</named-content></named-content>, on rock, 2014, Li-Song Wang et al. 14-43348, 14-43357, 14-43359; Yunnan Province: Luquan Co., beside Jiaopingdu bridge, 984 m elev., <named-content xmlns:xlink="http://www.w3.org/1999/xlink" content-type="dwc:verbatimCoordinates" xlink:type="simple"><named-content content-type="geo-json" specific-use="{&#34;type&#34;:&#34;Point&#34;,&#34;coordinates&#34;:[102.366667,26.300000]}" id="NCID0E3VDI" xlink:type="simple">26°18'N, 102°22'E</named-content></named-content>, on rock, 2014, Li-Song Wang et al. 14-43308.</p></tp:treatment-sec><ref-list><ref id="B19"><mixed-citation xmlns:xlink="http://www.w3.org/1999/xlink" xlink:type="simple"><person-group><name name-style="western"><surname>Zahlbruckner</surname><given-names>A</given-names></name></person-group> (<year>1930</year>) <source>Lichenes. In: Handel-Mazzetti H (Ed.) Symbolae Sinicae 3. J.</source><publisher-name>Springer</publisher-name>, <publisher-loc>Vienna</publisher-loc>, <size units="page">254 pp</size>. <ext-link xlink:type="simple" ext-link-type="doi" xlink:href="10.1007/978-3-7091-4178-6_1">https://doi.org/10.1007/978-3-7091-4178-6_1</ext-link></mixed-citation></ref><ref id="B15"><mixed-citation xmlns:xlink="http://www.w3.org/1999/xlink" xlink:type="simple"><person-group><name name-style="western"><surname>Poelt</surname><given-names>J</given-names></name></person-group> (<year>1958</year>) <article-title>Die lobaten Arten der Flechtengattung <italic><tp:taxon-name><tp:taxon-name-part taxon-name-part-type="genus">Lecanora</tp:taxon-name-part></tp:taxon-name></italic> Ach. sensu ampl. in der Holarktis.</article-title><source>Mitteilungen der Botanischen Staatssammlung Müchen</source><volume>2</volume>(<issue>19–20</issue>): <fpage>411</fpage>–<lpage>589</lpage>.</mixed-citation></ref><ref id="B9"><mixed-citation xmlns:xlink="http://www.w3.org/1999/xlink" xlink:type="simple"><person-group><name name-style="western"><surname>Lücking</surname><given-names>R</given-names></name><name name-style="western"><surname>Hodkinson</surname><given-names>BP</given-names></name><name name-style="western"><surname>Leavitt</surname><given-names>SD</given-names></name></person-group> (<year>2017</year>) <article-title>The 2016 classification of lichenized fungi in the <tp:taxon-name><tp:taxon-name-part taxon-name-part-type="phylum">Ascomycota</tp:taxon-name-part></tp:taxon-name> and <tp:taxon-name><tp:taxon-name-part taxon-name-part-type="phylum">Basidiomycota</tp:taxon-name-part></tp:taxon-name> – Approaching one thousand genera.</article-title><source>The Bryologist</source><volume>119</volume>: <fpage>361</fpage>–<lpage>416</lpage>. <ext-link xlink:type="simple" ext-link-type="doi" xlink:href="10.1639/0007-2745-119.4.361">https://doi.org/10.1639/0007-2745-119.4.361</ext-link></mixed-citation></ref><ref id="B11"><mixed-citation xmlns:xlink="http://www.w3.org/1999/xlink" xlink:type="simple"><person-group><name name-style="western"><surname>Nash</surname><given-names>III TH</given-names></name><name name-style="western"><surname>Ryan</surname><given-names>BD</given-names></name><name name-style="western"><surname>Gries</surname><given-names>C</given-names></name><name name-style="western"><surname>Bungartz</surname><given-names>F</given-names></name></person-group> (<year>2002</year>) Lichen flora of the greater Sonoran Desert region, volume I. Lichen Unlimited, Arizona State University.</mixed-citation></ref><ref id="B17"><mixed-citation xmlns:xlink="http://www.w3.org/1999/xlink" xlink:type="simple"><person-group><name name-style="western"><surname>Wei</surname><given-names>JC</given-names></name></person-group> (<year>1984</year>) <article-title>A preliminary study of the lichen genus <italic><tp:taxon-name><tp:taxon-name-part taxon-name-part-type="genus">Rhizoplaca</tp:taxon-name-part></tp:taxon-name></italic> from China.</article-title><source>Acta Mycologica Sinica</source><volume>3</volume>: <fpage>207</fpage>–<lpage>213</lpage>.</mixed-citation></ref></ref-list></tp:taxon-treatment>
