# Supplementary material for: Squamarina (lichenised fungi) species described from China belong to at least three unrelated genera
Source: MycoKeys. 2020 Apr 24;66:135–57. doi: 10.3897/mycokeys.66.39057 (PMC7195383; doi:10.3897/mycokeys.66.39057)
Supplement: XML Treatment for Rhizoplaca pachyphylla [file mycokeys.66.39057-treatment3.xml]

<!DOCTYPE tp:taxon-treatment
  PUBLIC "-//TaxonX//DTD Taxonomic Treatment Publishing DTD v0 20100105//EN" "tax-treatment-NSO.dtd">
<tp:taxon-treatment xmlns:tp="http://www.plazi.org/taxpub"><tp:treatment-meta><kwd-group><label>Taxon classification</label><kwd><named-content xmlns:xlink="http://www.w3.org/1999/xlink" content-type="kingdom">Fungi</named-content></kwd><kwd><named-content xmlns:xlink="http://www.w3.org/1999/xlink" content-type="order">Lecanorales</named-content></kwd><kwd><named-content xmlns:xlink="http://www.w3.org/1999/xlink" content-type="family">Stereocaulaceae</named-content></kwd></kwd-group><mixed-citation publication-type="journal"><person-group><name><surname>Zhang</surname><given-names>Yan-Yun</given-names></name><name><surname>Wang</surname><given-names>Xin-Yu</given-names></name><name><surname>Li</surname><given-names>Li-Juan</given-names></name><name><surname>Printzen</surname><given-names>Christian</given-names></name><name><surname>Timdal</surname><given-names>Einar</given-names></name><name><surname>Niu</surname><given-names>Dong-Ling</given-names></name><name><surname>Yin</surname><given-names>An-Cheng</given-names></name><name><surname>Wang</surname><given-names>Shi-Qiong</given-names></name><name><surname>Wang</surname><given-names>Li-Song</given-names></name></person-group><article-title><italic><tp:taxon-name><tp:taxon-name-part taxon-name-part-type="genus" reg="Squamarina">Squamarina</tp:taxon-name-part></tp:taxon-name></italic> (lichenised fungi) species described from China belong to at least three unrelated genera</article-title><source>MycoKeys</source><day>24</day><month>4</month><year>2020</year><volume>66</volume><fpage>135</fpage><lpage>157</lpage><pub-id pub-id-type="doi">10.3897/mycokeys.66.39057</pub-id></mixed-citation></tp:treatment-meta><tp:nomenclature><tp:taxon-name><object-id xmlns:xlink="http://www.w3.org/1999/xlink" content-type="arpha" xlink:type="simple">AE28E860-0178-5E24-B986-BE3D0AC7F726</object-id>
              <tp:taxon-name-part taxon-name-part-type="genus" reg="Rhizoplaca">Rhizoplaca</tp:taxon-name-part>
              <tp:taxon-name-part taxon-name-part-type="species" reg="pachyphylla">pachyphylla</tp:taxon-name-part>
              <object-id xmlns:xlink="http://www.w3.org/1999/xlink" content-type="mycobank" xlink:type="simple">832201</object-id>
            </tp:taxon-name><tp:taxon-authority>(H. Magn.) Y. Y. Zhang</tp:taxon-authority><tp:taxon-status xmlns:xlink="http://www.w3.org/1999/xlink" xlink:type="simple">comb. nov.</tp:taxon-status><xref ref-type="fig" rid="F3">Fig. 3E–H</xref><tp:nomenclature-citation-list><tp:nomenclature-citation><tp:taxon-name>
                  <tp:taxon-name-part taxon-name-part-type="genus" reg="Lecanora">Lecanora</tp:taxon-name-part> <tp:taxon-name-part taxon-name-part-type="species" reg="pachyphylla">pachyphylla</tp:taxon-name-part></tp:taxon-name><comment>H. Magn., Lichens from Central Asia 1: 120–121 (1940) (Basionym) ≡ <tp:taxon-name><tp:taxon-name-part taxon-name-part-type="genus" reg="Squamarina">Squamarina</tp:taxon-name-part> <tp:taxon-name-part taxon-name-part-type="species" reg="pachyphylla">pachyphylla</tp:taxon-name-part></tp:taxon-name> (H. Magn.) J.C. Wei, Enumeration of Lichens in China: 232 (1991).Type: China, Gansu Province, 3800–3850 m elev., on rock, 1932, Birger Bohlin (S–Holotype!).</comment></tp:nomenclature-citation></tp:nomenclature-citation-list></tp:nomenclature><tp:treatment-sec sec-type="description" id="SECID0EGYDI"><title>Description.</title><p>Thallus saxicolous, areolate without lobate margin, to 4 cm across, to 5 mm thick; areoles continuous, plane to slightly convex, 1–2 mm across; upper surface yellow, densely shallow rimose; lower side with thick, grey to white hypothallus. Upper cortex uneven, filled with yellowish-brown granules dissolving in <abbrev xmlns:xlink="http://www.w3.org/1999/xlink" xlink:title="potassium hydroxide" id="ABBRID0EMYDI" xlink:type="simple">KOH</abbrev>, 32–48 μm thick, algal layer continuous, variable in height, 80–128 μm; medulla very thick, filled with grey to pale brown granules; lower cortex lacking.</p><p>Apothecia common, usually densely grouped, irregular in shape, up to 5 mm in diam.; disc black, pruinose at the centre, plane when young, strongly concave with age; thalline margin thin and crenate, strongly bending towards inside with age; hymenium colourless, I+ blue, ca. 50 μm high; epihymenium containing yellowish-brown granules, ca. 9.5 μm high; subhymenium and hypothecium colourless; paraphyses evenly septate, simple, 2–3 μm in diam., apex more or less swollen and bluish-green, ca. 4.5 μm in diam.; ascus <italic><tp:taxon-name><tp:taxon-name-part taxon-name-part-type="genus" reg="Lecanora">Lecanora</tp:taxon-name-part></tp:taxon-name></italic>-type, 8-spored; ascospores regular in shape, ellipsoid, colourless, 5.8–8 × 3–4.5 μm.</p></tp:treatment-sec><tp:treatment-sec sec-type="chemistry" id="SECID0EZYDI"><title>Chemistry.</title><p>Upper cortex K-, C-, P-, medulla K-, C-, P-; usnic acid and traces of unknown substances.</p></tp:treatment-sec><tp:treatment-sec sec-type="ecology" id="SECID0E5YDI"><title>Ecology and distribution.</title><p>Growing on rock at elevations of 3291–3909 m. Only known from Gansu Prov., China.</p></tp:treatment-sec><tp:treatment-sec sec-type="notes" id="SECID0EDZDI"><title>Notes.</title><p>The holotype grows on rock with <italic><tp:taxon-name><tp:taxon-name-part taxon-name-part-type="genus" reg="Lecidea">Lecidea</tp:taxon-name-part> <tp:taxon-name-part taxon-name-part-type="species" reg="tessellata">tessellata</tp:taxon-name-part></tp:taxon-name></italic> Flörke, <italic><tp:taxon-name><tp:taxon-name-part taxon-name-part-type="genus" reg="Lecanora">Lecanora</tp:taxon-name-part> <tp:taxon-name-part taxon-name-part-type="species" reg="asiatica">asiatica</tp:taxon-name-part></tp:taxon-name></italic> H. Magn. and <italic><tp:taxon-name><tp:taxon-name-part taxon-name-part-type="genus" reg="Xanthoria">Xanthoria</tp:taxon-name-part> <tp:taxon-name-part taxon-name-part-type="species" reg="elegans">elegans</tp:taxon-name-part></tp:taxon-name></italic> (Link) Th. Fr. and contains numerous apothecia.</p><p>This species was originally described as a <italic><tp:taxon-name><tp:taxon-name-part taxon-name-part-type="genus" reg="Lecanora">Lecanora</tp:taxon-name-part></tp:taxon-name></italic> by <xref ref-type="bibr" rid="B10">Magnusson (1940)</xref> and transferred to <italic><tp:taxon-name><tp:taxon-name-part taxon-name-part-type="genus" reg="Squamarina">Squamarina</tp:taxon-name-part></tp:taxon-name></italic> by <xref ref-type="bibr" rid="B18">Wei (1991)</xref>. It is characterised by the yellowish, areolate and very thick thallus, the black lecanorine apothecia and the very small ascospores. We transfer this species to <italic><tp:taxon-name><tp:taxon-name-part taxon-name-part-type="genus" reg="Rhizoplaca">Rhizoplaca</tp:taxon-name-part></tp:taxon-name></italic>, primarily based on the phylogenetic results (Fig. <xref ref-type="fig" rid="F4">4</xref>) and also based on the yellow thallus, the large, concave apothecia with margins bending towards the inside and the <italic><tp:taxon-name><tp:taxon-name-part taxon-name-part-type="genus" reg="Lecanora">Lecanora</tp:taxon-name-part></tp:taxon-name></italic>-type ascus. <italic><tp:taxon-name><tp:taxon-name-part taxon-name-part-type="genus" reg="Rhizoplaca">Rhizoplaca</tp:taxon-name-part> <tp:taxon-name-part taxon-name-part-type="species" reg="pachyphylla">pachyphylla</tp:taxon-name-part></tp:taxon-name></italic> is phylogenetically closely related to <italic><tp:taxon-name><tp:taxon-name-part taxon-name-part-type="genus" reg="Rhizoplaca">R.</tp:taxon-name-part> <tp:taxon-name-part taxon-name-part-type="species" reg="callichroa">callichroa</tp:taxon-name-part></tp:taxon-name></italic>, <italic><tp:taxon-name><tp:taxon-name-part taxon-name-part-type="genus" reg="Rhizoplaca">R.</tp:taxon-name-part> <tp:taxon-name-part taxon-name-part-type="species" reg="chrysoleuca">chrysoleuca</tp:taxon-name-part></tp:taxon-name></italic> and <italic><tp:taxon-name><tp:taxon-name-part taxon-name-part-type="genus" reg="Rhizoplaca">R.</tp:taxon-name-part> <tp:taxon-name-part taxon-name-part-type="species" reg="huashanensis">huashanensis</tp:taxon-name-part></tp:taxon-name></italic>, but differs in the very thick and areolate thallus without lobate margin and the very small ascospores, 5.8–8 × 3–4.5 μm. <italic><tp:taxon-name><tp:taxon-name-part taxon-name-part-type="genus" reg="Rhizoplaca">Rhizoplaca</tp:taxon-name-part> <tp:taxon-name-part taxon-name-part-type="species" reg="subdiscrepans">subdiscrepans</tp:taxon-name-part></tp:taxon-name></italic> is similar to <italic><tp:taxon-name><tp:taxon-name-part taxon-name-part-type="genus" reg="Rhizoplaca">R.</tp:taxon-name-part> <tp:taxon-name-part taxon-name-part-type="species" reg="pachyphylla">pachyphylla</tp:taxon-name-part></tp:taxon-name></italic> in the squamulose thallus, but differs in the orange apothecia, longer ascospores, 7–12 × 3.5–4.5 μm, and the presence of pseudoplacodiolic or placodiolic acids. <italic><tp:taxon-name><tp:taxon-name-part taxon-name-part-type="genus" reg="Rhizoplaca">Rhizoplaca</tp:taxon-name-part> <tp:taxon-name-part taxon-name-part-type="species" reg="melanophthalma">melanophthalma</tp:taxon-name-part></tp:taxon-name></italic> (DC.) Leuckert is also similar to the species in having black apothecia, but differs in the umbilicate thallus and the larger ascospores, 6.5–12 × 4–7 μm.</p></tp:treatment-sec><tp:treatment-sec sec-type="material" id="SECID0EB5DI"><title>Specimens examined (<named-content xmlns:xlink="http://www.w3.org/1999/xlink" content-type="dwc:institutional_code" xlink:type="simple">KUN-L</named-content>).</title><p>China: Gansu Province: Shubei Co., Mengke Glacier, 3942 m elev., <named-content xmlns:xlink="http://www.w3.org/1999/xlink" content-type="dwc:verbatimCoordinates" xlink:type="simple"><named-content content-type="geo-json" specific-use="{&#34;type&#34;:&#34;Point&#34;,&#34;coordinates&#34;:[95.383333,39.200000]}" id="NCID0EQ5DI" xlink:type="simple">39°12'N, 95°23'E</named-content></named-content>, on rock, 2018, Li-Song Wang et al. 18-59446, 18-59466, 3785 m elev., on rock, 2018, Li-Song Wang et al. 18-59482; Yumen Ci., Yuerhong Vi., 3291 m elev., <named-content xmlns:xlink="http://www.w3.org/1999/xlink" content-type="dwc:verbatimCoordinates" xlink:type="simple"><named-content content-type="geo-json" specific-use="{&#34;type&#34;:&#34;Point&#34;,&#34;coordinates&#34;:[96.750000,39.833333]}" id="NCID0EY5DI" xlink:type="simple">39°50'N, 96°45'E</named-content></named-content>, on rock, 2018, Li-Song Wang et al. 18-59560, 18-59561.</p></tp:treatment-sec><tp:treatment-sec><!--Section generated to contain objects referenced in tp:taxon-treatment.--><fig id="F3" position="float" orientation="portrait"><object-id xmlns:xlink="http://www.w3.org/1999/xlink" content-type="doi" xlink:type="simple">10.3897/mycokeys.66.39057.figure3</object-id><object-id xmlns:xlink="http://www.w3.org/1999/xlink" content-type="arpha" xlink:type="simple">3FF8AC04-1D22-5BE1-8971-EB04E8F856B9</object-id><label>Figure 3.</label><caption><p><italic><tp:taxon-name><tp:taxon-name-part taxon-name-part-type="genus" reg="Rhizoplaca">Rhizoplaca</tp:taxon-name-part> <tp:taxon-name-part taxon-name-part-type="species" reg="callichroa">callichroa</tp:taxon-name-part></tp:taxon-name></italic> (<bold>A–D</bold><named-content xmlns:xlink="http://www.w3.org/1999/xlink" content-type="dwc:institutional_code" xlink:type="simple">KUN-L</named-content> 19-62900): <bold>A</bold> habit <bold>B</bold> apothecial anatomy (LCB) <bold>C</bold> ascus and spores (Lugol’s) <bold>D</bold> section of pycnidia (LCB). <italic><tp:taxon-name><tp:taxon-name-part taxon-name-part-type="genus" reg="Rhizoplaca">R.</tp:taxon-name-part> <tp:taxon-name-part taxon-name-part-type="species" reg="pachyphylla">pachyphylla</tp:taxon-name-part></tp:taxon-name></italic> (<bold>E–H</bold><named-content xmlns:xlink="http://www.w3.org/1999/xlink" content-type="dwc:institutional_code" xlink:type="simple">KUN-L</named-content> 18-59446): <bold>E</bold> habit <bold>F</bold> section of apothecia <bold>G</bold> ascus and spores (LCB) <bold>H</bold> section of thallus (LCB). Scale bars: 100 μm (<bold>B, F, H</bold>); 10 μm (<bold>C, G</bold>); 20 μm (<bold>D</bold>).</p></caption><graphic xmlns:xlink="http://www.w3.org/1999/xlink" xlink:href="mycokeys-66-135-g003.jpg" position="float" orientation="portrait" xlink:type="simple" id="oo_403703.jpg"><uri content-type="original_file" xlink:type="simple">https://binary.pensoft.net/fig/403703</uri></graphic></fig><fig id="F4" position="float" orientation="portrait"><object-id xmlns:xlink="http://www.w3.org/1999/xlink" content-type="doi" xlink:type="simple">10.3897/mycokeys.66.39057.figure4</object-id><object-id xmlns:xlink="http://www.w3.org/1999/xlink" content-type="arpha" xlink:type="simple">A0D97B49-9DE6-5FB3-8A35-AA939441F1CB</object-id><label>Figure 4.</label><caption><p>Maximum Likelihood phylogeny of the genus <italic><tp:taxon-name><tp:taxon-name-part taxon-name-part-type="genus" reg="Rhizoplaca">Rhizoplaca</tp:taxon-name-part></tp:taxon-name></italic> and related genera of <tp:taxon-name><tp:taxon-name-part taxon-name-part-type="family">Lecanoraceae</tp:taxon-name-part></tp:taxon-name>, based on combined nrITS, nrLSU, RPB1, RPB2 and mtSSU. <abbrev xmlns:xlink="http://www.w3.org/1999/xlink" xlink:title="Maximum Likelihood" id="ABBRID0E3UDI" xlink:type="simple">ML</abbrev> bootstrap value ≥ 70% and posterior probabilities ≥ 0.95 from the Bayesian analysis are given adjacent to nodes.</p></caption><graphic xmlns:xlink="http://www.w3.org/1999/xlink" xlink:href="mycokeys-66-135-g004.jpg" position="float" orientation="portrait" xlink:type="simple" id="oo_403704.jpg"><uri content-type="original_file" xlink:type="simple">https://binary.pensoft.net/fig/403704</uri></graphic></fig></tp:treatment-sec><ref-list><ref id="B10"><mixed-citation xmlns:xlink="http://www.w3.org/1999/xlink" xlink:type="simple"><person-group><name name-style="western"><surname>Magnusson</surname><given-names>AH</given-names></name></person-group> (<year>1940</year>) Lichens from Central Asia. Stockholm, 5–167.</mixed-citation></ref><ref id="B18"><mixed-citation xmlns:xlink="http://www.w3.org/1999/xlink" xlink:type="simple"><person-group><name name-style="western"><surname>Wei</surname><given-names>JC</given-names></name></person-group> (<year>1991</year>) <source>An Enumeration of Lichens in China.</source><publisher-name>International Academic Publishers</publisher-name>, <publisher-loc>Beijing</publisher-loc>, <size units="page">218 pp</size>.</mixed-citation></ref></ref-list></tp:taxon-treatment>
