# Supplementary material for: Squamarina (lichenised fungi) species described from China belong to at least three unrelated genera
Source: MycoKeys. 2020 Apr 24;66:135–57. doi: 10.3897/mycokeys.66.39057 (PMC7195383; doi:10.3897/mycokeys.66.39057)
Supplement: XML Treatment for Lecanora chondroderma [file mycokeys.66.39057-treatment4.xml]

<!DOCTYPE tp:taxon-treatment
  PUBLIC "-//TaxonX//DTD Taxonomic Treatment Publishing DTD v0 20100105//EN" "tax-treatment-NSO.dtd">
<tp:taxon-treatment xmlns:tp="http://www.plazi.org/taxpub"><tp:treatment-meta><kwd-group><label>Taxon classification</label><kwd><named-content xmlns:xlink="http://www.w3.org/1999/xlink" content-type="kingdom">Fungi</named-content></kwd><kwd><named-content xmlns:xlink="http://www.w3.org/1999/xlink" content-type="order">Lecanorales</named-content></kwd><kwd><named-content xmlns:xlink="http://www.w3.org/1999/xlink" content-type="family">Stereocaulaceae</named-content></kwd></kwd-group><mixed-citation publication-type="journal"><person-group><name><surname>Zhang</surname><given-names>Yan-Yun</given-names></name><name><surname>Wang</surname><given-names>Xin-Yu</given-names></name><name><surname>Li</surname><given-names>Li-Juan</given-names></name><name><surname>Printzen</surname><given-names>Christian</given-names></name><name><surname>Timdal</surname><given-names>Einar</given-names></name><name><surname>Niu</surname><given-names>Dong-Ling</given-names></name><name><surname>Yin</surname><given-names>An-Cheng</given-names></name><name><surname>Wang</surname><given-names>Shi-Qiong</given-names></name><name><surname>Wang</surname><given-names>Li-Song</given-names></name></person-group><article-title><italic><tp:taxon-name><tp:taxon-name-part taxon-name-part-type="genus" reg="Squamarina">Squamarina</tp:taxon-name-part></tp:taxon-name></italic> (lichenised fungi) species described from China belong to at least three unrelated genera</article-title><source>MycoKeys</source><day>24</day><month>4</month><year>2020</year><volume>66</volume><fpage>135</fpage><lpage>157</lpage><pub-id pub-id-type="doi">10.3897/mycokeys.66.39057</pub-id></mixed-citation></tp:treatment-meta><tp:nomenclature><tp:taxon-name><object-id xmlns:xlink="http://www.w3.org/1999/xlink" content-type="arpha" xlink:type="simple">B450ABEE-FB9D-5232-BB73-18974E9AC3E3</object-id>
              <tp:taxon-name-part taxon-name-part-type="genus" reg="Lecanora">Lecanora</tp:taxon-name-part>
              <tp:taxon-name-part taxon-name-part-type="species" reg="chondroderma">chondroderma</tp:taxon-name-part>
            </tp:taxon-name><tp:taxon-authority>Zahlbr., in Handel-Mazzetti, Symb. Sinic. 3: 174 (1930).</tp:taxon-authority><xref ref-type="fig" rid="F5">Fig. 5A, B</xref><tp:nomenclature-citation-list><tp:nomenclature-citation><tp:taxon-name><tp:taxon-name-part taxon-name-part-type="genus" reg="Squamarina"/> <tp:taxon-name-part taxon-name-part-type="species" reg="chondroderma"/></tp:taxon-name><comment>≡ <tp:taxon-name><tp:taxon-name-part taxon-name-part-type="genus" reg="Squamarina">Squamarina</tp:taxon-name-part> <tp:taxon-name-part taxon-name-part-type="species" reg="chondroderma">chondroderma</tp:taxon-name-part></tp:taxon-name> (Zahlbr.) J.C. Wei, Enumeration of Lichens in China: 231 (1991).Type: China, Sichuan Province, 3600–3900 m elev., 1914, Heinrich Frh. von Handel-Mazzetti 497 (W–holotype!) </comment></tp:nomenclature-citation></tp:nomenclature-citation-list></tp:nomenclature><tp:treatment-sec sec-type="description" id="SECID0EUAAK"><title>Description.</title><p>Thallus to 6 cm across, squamulose or lobate, growing on moss over rock or on the meadow; squamules 0.5–2 mm across, convex, continuous to slightly overlapped; marginal lobes branched, convex, 0.5–2 mm wide, 2–4 mm long; the apex of squamules and lobes rounded, bent downwards; upper surface smooth, pale green to straw, covered by white pruina; lower surface pale to dark brown in the centre and white to pale brown at the margin; rhizinose strands blackish-brown. Upper cortex very thin, ca. 16 μm, filled with yellowish-brown granules dissolving in <abbrev xmlns:xlink="http://www.w3.org/1999/xlink" xlink:title="potassium hydroxide" id="ABBRID0E1AAK" xlink:type="simple">KOH</abbrev>; algal layer continuous, 48–60 μm thick, medulla filled with grey to pale brown granules, 129–161 μm high, medullary hyphae very loose, more or less hollow in centre; lower cortex well separated from medulla, evenly thick with strongly gelatinised and anticlinally arranged hyphae, ca. 80 μm thick, colourless, hyphae at lower part brown. Apothecia lecanorine, sessile, with constricted base, rounded, scattered or in small groups, up to 3 mm in diam.; disc pruinose, reddish to dark brown, slightly concave when young, slightly convex with age; thalline margin concolorous with thallus, entire to flexuose, forming a well-delimited cortex consisting of strongly gelatinised and anticlinally arranged hyphae; hymenium colourless, 58–80 μm; epihymenium filled with yellowish-brown granules, 10–15 μm; paraphyses simple, evenly septate; ascus <italic><tp:taxon-name><tp:taxon-name-part taxon-name-part-type="genus" reg="Lecanora">Lecanora</tp:taxon-name-part></tp:taxon-name></italic>-type, 8-spored; ascospores colourless, ellipsoid to slightly ovoid, 7–13 × 6.5–9 μm.</p><fig id="F5" position="float" orientation="portrait"><object-id xmlns:xlink="http://www.w3.org/1999/xlink" content-type="doi" xlink:type="simple">10.3897/mycokeys.66.39057.figure5</object-id><object-id xmlns:xlink="http://www.w3.org/1999/xlink" content-type="arpha" xlink:type="simple">2FF848EA-4C65-5EA5-AC15-4122F49A9C7A</object-id><label>Figure 5.</label><caption><p><italic><tp:taxon-name><tp:taxon-name-part taxon-name-part-type="genus" reg="Lecanora">Lecanora</tp:taxon-name-part> <tp:taxon-name-part taxon-name-part-type="species" reg="chondroderma">chondroderma</tp:taxon-name-part></tp:taxon-name></italic> (<bold>A, B</bold><named-content xmlns:xlink="http://www.w3.org/1999/xlink" content-type="dwc:institutional_code" xlink:type="simple">KUN-L</named-content> 18-60317): <bold>A</bold> habit <bold>B</bold> apothecial anatomy (LCB) and ascospores (water). <italic><tp:taxon-name><tp:taxon-name-part taxon-name-part-type="genus" reg="Squamarina">Squamarina</tp:taxon-name-part> <tp:taxon-name-part taxon-name-part-type="species" reg="kansuensis">kansuensis</tp:taxon-name-part></tp:taxon-name></italic> (<bold>C–G</bold><named-content xmlns:xlink="http://www.w3.org/1999/xlink" content-type="dwc:institutional_code" xlink:type="simple">KUN-L</named-content> 18-59601): <bold>C</bold> habit <bold>D</bold> apothecial anatomy (LCB) <bold>E</bold> ascus and ascospores (LCB) <bold>F</bold> apical structure of ascus (Lugol’s) <bold>G</bold> section of thallus (LCB). <italic><tp:taxon-name><tp:taxon-name-part taxon-name-part-type="genus" reg="Squamarina">S.</tp:taxon-name-part> <tp:taxon-name-part taxon-name-part-type="species" reg="oleosa">oleosa</tp:taxon-name-part></tp:taxon-name></italic> (<bold>H, I</bold><named-content xmlns:xlink="http://www.w3.org/1999/xlink" content-type="dwc:institutional_code" xlink:type="simple">KUN-L</named-content> 09−30043): <bold>H</bold> habit <bold>I</bold> ascus and ascospores (water). Scale bars: 100 μm (<bold>B</bold>-apothecia, <bold>D</bold>); 5 μm (<bold>B</bold>-ascospores, <bold>F</bold>); 10 μm (<bold>E</bold>); 20 μm (<bold>G</bold>); 25 μm (<bold>I</bold>).</p></caption><graphic xmlns:xlink="http://www.w3.org/1999/xlink" xlink:href="mycokeys-66-135-g005.jpg" position="float" orientation="portrait" xlink:type="simple" id="oo_403705.jpg"><uri content-type="original_file" xlink:type="simple">https://binary.pensoft.net/fig/403705</uri></graphic></fig></tp:treatment-sec><tp:treatment-sec sec-type="chemistry" id="SECID0EIEAK"><title>Chemistry.</title><p>Upper cortex K-, C-, P + yellow, medulla K+ yellow, C-, P-; usnic acid and zeorin present in each sample, placodiolic and isousnic acids also present in most samples.</p></tp:treatment-sec><tp:treatment-sec sec-type="ecology" id="SECID0ENEAK"><title>Ecology and distribution.</title><p>Growing on moss over rock or in meadow at 3600–4968 m elevation in the alpine zone. Worldwide distribution: China, India and Nepal. China: Sichuan Prov., reported here as new to Yunnan and Xizang provinces.</p></tp:treatment-sec><tp:treatment-sec sec-type="notes" id="SECID0ESEAK"><title>Notes.</title><p>The holotype of <italic><tp:taxon-name><tp:taxon-name-part taxon-name-part-type="genus" reg="Lecanora">Lecanora</tp:taxon-name-part> <tp:taxon-name-part taxon-name-part-type="species" reg="chondroderma">chondroderma</tp:taxon-name-part></tp:taxon-name></italic> consists of several fragments, containing numerous apothecia.</p><p><italic><tp:taxon-name><tp:taxon-name-part taxon-name-part-type="genus" reg="Lecanora">Lecanora</tp:taxon-name-part> <tp:taxon-name-part taxon-name-part-type="species" reg="chondroderma">chondroderma</tp:taxon-name-part></tp:taxon-name></italic> was originally described by <xref ref-type="bibr" rid="B19">Zahlbruckner (1930)</xref> and transferred to <italic><tp:taxon-name><tp:taxon-name-part taxon-name-part-type="genus" reg="Squamarina">Squamarina</tp:taxon-name-part></tp:taxon-name></italic> by <xref ref-type="bibr" rid="B18">Wei (1991)</xref>. We transfer this species back to <italic><tp:taxon-name><tp:taxon-name-part taxon-name-part-type="genus" reg="Lecanora">Lecanora</tp:taxon-name-part></tp:taxon-name></italic> temporarily because of its <italic><tp:taxon-name><tp:taxon-name-part taxon-name-part-type="genus" reg="Lecanora">Lecanora</tp:taxon-name-part></tp:taxon-name></italic>-type ascus and phylogenetic position being closely related to the genera <italic><tp:taxon-name><tp:taxon-name-part taxon-name-part-type="genus" reg="Rhizoplaca">Rhizoplaca</tp:taxon-name-part></tp:taxon-name></italic> and <italic><tp:taxon-name><tp:taxon-name-part taxon-name-part-type="genus" reg="Protoparmeliopsis">Protoparmeliopsis</tp:taxon-name-part></tp:taxon-name></italic> (Fig. <xref ref-type="fig" rid="F4">4</xref>). Although <italic><tp:taxon-name><tp:taxon-name-part taxon-name-part-type="genus" reg="Lecanora">Lecanora</tp:taxon-name-part> <tp:taxon-name-part taxon-name-part-type="species" reg="chondroderma">chondroderma</tp:taxon-name-part></tp:taxon-name></italic> is highly supported as a basal clade of the genus <italic><tp:taxon-name><tp:taxon-name-part taxon-name-part-type="genus" reg="Rhizoplaca">Rhizoplaca</tp:taxon-name-part></tp:taxon-name></italic> in our topology, it differs in dwelling on moss and meadow and having numerous rhizinose strands. Given that there are still many taxa of <italic><tp:taxon-name><tp:taxon-name-part taxon-name-part-type="genus" reg="Lecanora">Lecanora</tp:taxon-name-part></tp:taxon-name></italic> which have not been included in our analyses and the phylogenetic relationships between <italic><tp:taxon-name><tp:taxon-name-part taxon-name-part-type="genus" reg="Rhizoplaca">Rhizoplaca</tp:taxon-name-part></tp:taxon-name></italic> and its related genera have still not been thoroughly resolved, we prefer to retain this species in <italic><tp:taxon-name><tp:taxon-name-part taxon-name-part-type="genus" reg="Lecanora">Lecanora</tp:taxon-name-part></tp:taxon-name></italic> temporarily, rather than treat it as <italic><tp:taxon-name><tp:taxon-name-part taxon-name-part-type="genus" reg="Rhizoplaca">Rhizoplaca</tp:taxon-name-part></tp:taxon-name></italic>. <italic><tp:taxon-name><tp:taxon-name-part taxon-name-part-type="genus" reg="Lecanora">Lecanora</tp:taxon-name-part> <tp:taxon-name-part taxon-name-part-type="species" reg="chondroderma">chondroderma</tp:taxon-name-part></tp:taxon-name></italic> is only known from the Himalayan region at elevations between 3600–4968 m. The morphology of the species varies amongst localities, with samples growing on moss over rock in Yunnan and Sichuan provinces, having broad (1–2 mm) and pale green lobes and samples from meadows at higher altitudes in Xizang Prov. developing narrower (0.5–1 mm) and more branched lobes with a yellowish appearance. These populations, however, share a pruinose thallus, convex lobes with rounded and downwards bent apices, a loose medulla, a well-delimited cortex of the thalline margin and lower cortex and the presence of usnic acid and zeorin.</p><p><italic><tp:taxon-name><tp:taxon-name-part taxon-name-part-type="genus" reg="Lecanora">Lecanora</tp:taxon-name-part> <tp:taxon-name-part taxon-name-part-type="species" reg="geophila">geophila</tp:taxon-name-part></tp:taxon-name></italic> (Th. Fr.) Poelt is similar to <italic><tp:taxon-name><tp:taxon-name-part taxon-name-part-type="genus" reg="Lobothallia">L.</tp:taxon-name-part> <tp:taxon-name-part taxon-name-part-type="species" reg="chondroderma">chondroderma</tp:taxon-name-part></tp:taxon-name></italic> in morphology, chemistry and habitat, whereas the former forms a yellowish crustose, squamulose to placodioid thallus with loboid projections or phyllidia or terete lobes and epruinose, pale, flat to convex apothecia, including usnic acid, zeorin and methylplacodiolic acid (<xref ref-type="bibr" rid="B1">Brodo 1981</xref>; <xref ref-type="bibr" rid="B13">Obermayer and Kantvilas 2003</xref>); the latter presents a totally pruinose, squamulose to lobate thallus that never forms phyllidia and terete lobes, pruinose, reddish-brown to black apothecia, numerous rhizinose strands and absence of methylplacodiolic acid.</p></tp:treatment-sec><tp:treatment-sec sec-type="material" id="SECID0EYJAK"><title>Specimens examined (all in <named-content xmlns:xlink="http://www.w3.org/1999/xlink" content-type="dwc:institutional_code" xlink:type="simple">KUN-L</named-content> unless otherwise noted).</title><p>China: Sichuan Province: 4650 m elev., 1915, Heinr. Frh. &amp; Handel-Mazzetti 1353 (W). Yunnan Province: Shangri-La Co., Mt. Hong Shan, 4470 m elev., <named-content xmlns:xlink="http://www.w3.org/1999/xlink" content-type="dwc:verbatimCoordinates" xlink:type="simple"><named-content content-type="geo-json" specific-use="{&#34;type&#34;:&#34;Point&#34;,&#34;coordinates&#34;:[99.900000,28.116667]}" id="NCID0EHKAK" xlink:type="simple">28°07'N, 99°54'E</named-content></named-content>, on soil, 2018, Li-Song Wang et al. 18-60317; Luquan Co., Mt. Jiaozi Snow, 4000 m elev., <named-content xmlns:xlink="http://www.w3.org/1999/xlink" content-type="dwc:verbatimCoordinates" xlink:type="simple"><named-content content-type="geo-json" specific-use="{&#34;type&#34;:&#34;Point&#34;,&#34;coordinates&#34;:[102.850000,26.083333]}" id="NCID0EPKAK" xlink:type="simple">26°05'N, 102°51'E</named-content></named-content>, on moss over rock, 2016, Li-Song Wang et al. 16-54907; Lijiang Co., Mt. Laojunshan, 4036 m elev., <named-content xmlns:xlink="http://www.w3.org/1999/xlink" content-type="dwc:verbatimCoordinates" xlink:type="simple"><named-content content-type="geo-json" specific-use="{&#34;type&#34;:&#34;Point&#34;,&#34;coordinates&#34;:[99.733333,26.616667]}" id="NCID0EXKAK" xlink:type="simple">26°37'N, 99°44'E</named-content></named-content>, on rock, 2017, Li-Song Wang et al. 17-55591. Xizang Province: Linzhou Co., Mt. Qiala, 4830 m elev., <named-content xmlns:xlink="http://www.w3.org/1999/xlink" content-type="dwc:verbatimCoordinates" xlink:type="simple"><named-content content-type="geo-json" specific-use="{&#34;type&#34;:&#34;Point&#34;,&#34;coordinates&#34;:[91.266667,30.100000]}" id="NCID0E6KAK" xlink:type="simple">30°06'N, 91°16'E</named-content></named-content>, on the meadow, 2016, Li-Song Wang et al. 16-53527; Zuogong Co., on the way from Rumei to Zuogong, 4968 m elev., <named-content xmlns:xlink="http://www.w3.org/1999/xlink" content-type="dwc:verbatimCoordinates" xlink:type="simple"><named-content content-type="geo-json" specific-use="{&#34;type&#34;:&#34;Point&#34;,&#34;coordinates&#34;:[98.016667,29.716667]}" id="NCID0EHLAK" xlink:type="simple">29°43'N, 98°01'E</named-content></named-content>, on the meadow, 2016, Li-Song Wang et al. 16-52925, 16-53079, on the meadow, 2016, Li-Song Wang et al. 16-52931.</p></tp:treatment-sec><tp:treatment-sec><!--Section generated to contain objects referenced in tp:taxon-treatment.--><fig id="F4" position="float" orientation="portrait"><object-id xmlns:xlink="http://www.w3.org/1999/xlink" content-type="doi" xlink:type="simple">10.3897/mycokeys.66.39057.figure4</object-id><object-id xmlns:xlink="http://www.w3.org/1999/xlink" content-type="arpha" xlink:type="simple">A0D97B49-9DE6-5FB3-8A35-AA939441F1CB</object-id><label>Figure 4.</label><caption><p>Maximum Likelihood phylogeny of the genus <italic><tp:taxon-name><tp:taxon-name-part taxon-name-part-type="genus" reg="Rhizoplaca">Rhizoplaca</tp:taxon-name-part></tp:taxon-name></italic> and related genera of <tp:taxon-name><tp:taxon-name-part taxon-name-part-type="family">Lecanoraceae</tp:taxon-name-part></tp:taxon-name>, based on combined nrITS, nrLSU, RPB1, RPB2 and mtSSU. <abbrev xmlns:xlink="http://www.w3.org/1999/xlink" xlink:title="Maximum Likelihood" id="ABBRID0E3UDI" xlink:type="simple">ML</abbrev> bootstrap value ≥ 70% and posterior probabilities ≥ 0.95 from the Bayesian analysis are given adjacent to nodes.</p></caption><graphic xmlns:xlink="http://www.w3.org/1999/xlink" xlink:href="mycokeys-66-135-g004.jpg" position="float" orientation="portrait" xlink:type="simple" id="oo_403704.jpg"><uri content-type="original_file" xlink:type="simple">https://binary.pensoft.net/fig/403704</uri></graphic></fig></tp:treatment-sec><ref-list><ref id="B19"><mixed-citation xmlns:xlink="http://www.w3.org/1999/xlink" xlink:type="simple"><person-group><name name-style="western"><surname>Zahlbruckner</surname><given-names>A</given-names></name></person-group> (<year>1930</year>) <source>Lichenes. In: Handel-Mazzetti H (Ed.) Symbolae Sinicae 3. J.</source><publisher-name>Springer</publisher-name>, <publisher-loc>Vienna</publisher-loc>, <size units="page">254 pp</size>. <ext-link xlink:type="simple" ext-link-type="doi" xlink:href="10.1007/978-3-7091-4178-6_1">https://doi.org/10.1007/978-3-7091-4178-6_1</ext-link></mixed-citation></ref><ref id="B18"><mixed-citation xmlns:xlink="http://www.w3.org/1999/xlink" xlink:type="simple"><person-group><name name-style="western"><surname>Wei</surname><given-names>JC</given-names></name></person-group> (<year>1991</year>) <source>An Enumeration of Lichens in China.</source><publisher-name>International Academic Publishers</publisher-name>, <publisher-loc>Beijing</publisher-loc>, <size units="page">218 pp</size>.</mixed-citation></ref><ref id="B1"><mixed-citation xmlns:xlink="http://www.w3.org/1999/xlink" xlink:type="simple"><person-group><name name-style="western"><surname>Brodo</surname><given-names>IM</given-names></name></person-group> (<year>1981</year>) <italic><tp:taxon-name><tp:taxon-name-part taxon-name-part-type="genus">Lecanora</tp:taxon-name-part> <tp:taxon-name-part taxon-name-part-type="species">luteovernalis</tp:taxon-name-part></tp:taxon-name></italic>, a new species of the <italic><tp:taxon-name><tp:taxon-name-part taxon-name-part-type="genus">L.</tp:taxon-name-part> <tp:taxon-name-part taxon-name-part-type="species">symmicta</tp:taxon-name-part></tp:taxon-name></italic> complex from the Canadian arctic. The Bryologist 84: 521–526. <ext-link xlink:type="simple" ext-link-type="doi" xlink:href="10.2307/3242560">https://doi.org/10.2307/3242560</ext-link></mixed-citation></ref><ref id="B13"><mixed-citation xmlns:xlink="http://www.w3.org/1999/xlink" xlink:type="simple"><person-group><name name-style="western"><surname>Obermayer</surname><given-names>W</given-names></name><name name-style="western"><surname>Kantvilas</surname><given-names>G</given-names></name></person-group> (<year>2003</year>) <article-title>The identity of the lichens <italic><tp:taxon-name><tp:taxon-name-part taxon-name-part-type="genus">Siphula</tp:taxon-name-part> <tp:taxon-name-part taxon-name-part-type="species">himalayensis</tp:taxon-name-part></tp:taxon-name></italic> and <italic><tp:taxon-name><tp:taxon-name-part taxon-name-part-type="genus">Lecanora</tp:taxon-name-part> <tp:taxon-name-part taxon-name-part-type="species">teretiuscula</tp:taxon-name-part></tp:taxon-name></italic>.</article-title><source>Herzogia</source><volume>16</volume>: <fpage>27</fpage>–<lpage>34</lpage>.</mixed-citation></ref></ref-list></tp:taxon-treatment>
