# Supplementary material for: Squamarina (lichenised fungi) species described from China belong to at least three unrelated genera
Source: MycoKeys. 2020 Apr 24;66:135–57. doi: 10.3897/mycokeys.66.39057 (PMC7195383; doi:10.3897/mycokeys.66.39057)
Supplement: XML Treatment for Squamarina kansuensis [file mycokeys.66.39057-treatment5.xml]

<!DOCTYPE tp:taxon-treatment
  PUBLIC "-//TaxonX//DTD Taxonomic Treatment Publishing DTD v0 20100105//EN" "tax-treatment-NSO.dtd">
<tp:taxon-treatment xmlns:tp="http://www.plazi.org/taxpub"><tp:treatment-meta><kwd-group><label>Taxon classification</label><kwd><named-content xmlns:xlink="http://www.w3.org/1999/xlink" content-type="kingdom">Fungi</named-content></kwd><kwd><named-content xmlns:xlink="http://www.w3.org/1999/xlink" content-type="order">Lecanorales</named-content></kwd><kwd><named-content xmlns:xlink="http://www.w3.org/1999/xlink" content-type="family">Stereocaulaceae</named-content></kwd></kwd-group><mixed-citation publication-type="journal"><person-group><name><surname>Zhang</surname><given-names>Yan-Yun</given-names></name><name><surname>Wang</surname><given-names>Xin-Yu</given-names></name><name><surname>Li</surname><given-names>Li-Juan</given-names></name><name><surname>Printzen</surname><given-names>Christian</given-names></name><name><surname>Timdal</surname><given-names>Einar</given-names></name><name><surname>Niu</surname><given-names>Dong-Ling</given-names></name><name><surname>Yin</surname><given-names>An-Cheng</given-names></name><name><surname>Wang</surname><given-names>Shi-Qiong</given-names></name><name><surname>Wang</surname><given-names>Li-Song</given-names></name></person-group><article-title><italic><tp:taxon-name><tp:taxon-name-part taxon-name-part-type="genus" reg="Squamarina">Squamarina</tp:taxon-name-part></tp:taxon-name></italic> (lichenised fungi) species described from China belong to at least three unrelated genera</article-title><source>MycoKeys</source><day>24</day><month>4</month><year>2020</year><volume>66</volume><fpage>135</fpage><lpage>157</lpage><pub-id pub-id-type="doi">10.3897/mycokeys.66.39057</pub-id></mixed-citation></tp:treatment-meta><tp:nomenclature><tp:taxon-name><object-id xmlns:xlink="http://www.w3.org/1999/xlink" content-type="arpha" xlink:type="simple">44FA90A8-0760-53C1-B3F0-EDC541F92ABA</object-id>
              <tp:taxon-name-part taxon-name-part-type="genus" reg="Squamarina">Squamarina</tp:taxon-name-part>
              <tp:taxon-name-part taxon-name-part-type="species" reg="kansuensis">kansuensis</tp:taxon-name-part>
            </tp:taxon-name><tp:taxon-authority>(H. Magn.) Poelt</tp:taxon-authority><xref ref-type="fig" rid="F5">Fig. 5C–G</xref><tp:nomenclature-citation-list><tp:nomenclature-citation><tp:taxon-name>
                  <tp:taxon-name-part taxon-name-part-type="genus" reg="Lecanora">Lecanora</tp:taxon-name-part> <tp:taxon-name-part taxon-name-part-type="species" reg="kansuensis">kansuensis</tp:taxon-name-part></tp:taxon-name><comment>H. Magn., Lichens from Central Asia 1: 116–117 (1940). Type: China, Gansu Province, 1500–1700 m elev., on soil, 1930, Birger Bohlin 20<sub>2</sub> (S–Holotype!) (Basionym)</comment></tp:nomenclature-citation></tp:nomenclature-citation-list></tp:nomenclature><tp:treatment-sec sec-type="description" id="SECID0EENAK"><title>Description.</title><p>Thallus terricolous, loosely to tightly adnate on soil, irregular to radiate in outline and with elongate marginal lobes, up to 10 cm in diam.; lobes 2–4(5) mm long, 1–2(3) mm wide, 0.2–0.4 mm thick, with white, thickened and slightly upturned edges, more or less overlapping; upper surface greenish to straw, pruinose and strongly cracked at least in the centre of the thallus; lower surface well delimited, milk-white to pale, without rhizines, margins usually containing sparse white tomentum. Upper cortex filled with yellowish-brown granules, turning colourless in <abbrev xmlns:xlink="http://www.w3.org/1999/xlink" xlink:title="potassium hydroxide" id="ABBRID0EKNAK" xlink:type="simple">KOH</abbrev>, 26–32 μm thick; epinecral layer grey to brown, 5–15 μm thick; algal layer continuous, well delimited, ca. 50 μm high; medulla grey, filled with calcium oxalate crystals; lower cortex lacking.</p><p>Apothecia frequent, rounded, single or in small groups, usually less than 2 mm in diam. Disc pale brown to reddish-brown, slightly concave to flat when young, usually becoming strongly convex with age. Thalline margin distinctive when young and disappearing with age. Hymenium colourless, I + blue, ca. 65 μm high; epihymenium yellowish-brown turning colourless in <abbrev xmlns:xlink="http://www.w3.org/1999/xlink" xlink:title="potassium hydroxide" id="ABBRID0EQNAK" xlink:type="simple">KOH</abbrev>, ca. 12.5 μm high; thalline margin with evenly thick cortex filled with grey granules; paraphyses septate, ca. 2.5 μm in diam.; hypothecium colourless, 75–87 μm high; algal layer below hypothecium continuous, 62–87 μm high; ascus <italic><tp:taxon-name><tp:taxon-name-part taxon-name-part-type="genus" reg="Porpidia">Porpidia</tp:taxon-name-part></tp:taxon-name></italic>-type, 8-spored; ascospores colourless, ellipsoid to slightly fusiform, variable in size and shape even within one ascus, 7.5–15 × 5–7.5 μm.</p></tp:treatment-sec><tp:treatment-sec sec-type="chemistry" id="SECID0E2NAK"><title>Chemistry.</title><p>Upper cortex K-, C-, P-, medulla K-, C-, P+ yellow; isousnic, usnic, psoromic and 2’-O-demethylpsoromic acids.</p></tp:treatment-sec><tp:treatment-sec sec-type="ecology" id="SECID0EAOAK"><title>Ecology and distribution.</title><p>Growing on soil at 1310–4730 m of elevation. Previously only known from Gansu Prov. and reported here as new to Neimenggu, Ningxia, Sichuan, Xizang, Xinjiang and Yunnan provinces, China.</p></tp:treatment-sec><tp:treatment-sec sec-type="notes" id="SECID0EFOAK"><title>Notes.</title><p>The holotype consists of several small fragments on soil, bearing a single small apothecium. This species was originally described as a <italic><tp:taxon-name><tp:taxon-name-part taxon-name-part-type="genus" reg="Lecanora">Lecanora</tp:taxon-name-part></tp:taxon-name></italic> by <xref ref-type="bibr" rid="B10">Magnusson (1940)</xref> and transferred to <italic><tp:taxon-name><tp:taxon-name-part taxon-name-part-type="genus" reg="Squamarina">Squamarina</tp:taxon-name-part></tp:taxon-name></italic> by <xref ref-type="bibr" rid="B15">Poelt (1958)</xref>. It is characterised by the pruinose, greenish- to straw-coloured thallus, lobes with white, thickened and slightly upturned edges, exposing a milk-white to pale lower surface, without rhizines and the presence of psoromic and 2’-O-demethypsoromic acids. This species is very common in the deserts and alpine zones of China. In desert regions, the thallus is usually irregular in outline with wider lobes and becomes rosette-like with narrower lobes when growing in the alpine zone.</p><p>The genus <italic><tp:taxon-name><tp:taxon-name-part taxon-name-part-type="genus" reg="Squamarina">Squamarina</tp:taxon-name-part></tp:taxon-name></italic> (= <tp:taxon-name><tp:taxon-name-part taxon-name-part-type="genus" reg="Squamarina">S.</tp:taxon-name-part> <tp:taxon-name-part taxon-name-part-type="infraspecific-rank">sect.</tp:taxon-name-part> <tp:taxon-name-part taxon-name-part-type="section" reg="Squamarina">Squamarina</tp:taxon-name-part></tp:taxon-name>) includes eleven species (<xref ref-type="bibr" rid="B15">Poelt 1958</xref>) and there are three species with sequences in GenBank. We integrated the data from GenBank with the newly-produced data here to reconstruct the phylogeny of the genus <italic><tp:taxon-name><tp:taxon-name-part taxon-name-part-type="genus" reg="Squamarina">Squamarina</tp:taxon-name-part></tp:taxon-name></italic> to assess the phylogenetic position of the species <italic><tp:taxon-name><tp:taxon-name-part taxon-name-part-type="genus" reg="Squamarina">S.</tp:taxon-name-part> <tp:taxon-name-part taxon-name-part-type="species" reg="kansuensis">kansuensis</tp:taxon-name-part></tp:taxon-name></italic> (Fig. <xref ref-type="fig" rid="F6">6</xref>). The results show that <italic><tp:taxon-name><tp:taxon-name-part taxon-name-part-type="genus" reg="Squamarina">S.</tp:taxon-name-part> <tp:taxon-name-part taxon-name-part-type="species" reg="kansuensis">kansuensis</tp:taxon-name-part></tp:taxon-name></italic> is a sister species to <italic><tp:taxon-name><tp:taxon-name-part taxon-name-part-type="genus" reg="Squamarina">S.</tp:taxon-name-part> <tp:taxon-name-part taxon-name-part-type="species" reg="lentigera">lentigera</tp:taxon-name-part></tp:taxon-name></italic> which, in turn, is also very similar in morphology, but differs in the larger thallus and by containing psoromic and 2’-O-demethypsoromic acids. <italic><tp:taxon-name><tp:taxon-name-part taxon-name-part-type="genus" reg="Squamarina">Squamarina</tp:taxon-name-part> <tp:taxon-name-part taxon-name-part-type="species" reg="nivalis">nivalis</tp:taxon-name-part></tp:taxon-name></italic> Frey &amp; Poelt and <italic><tp:taxon-name><tp:taxon-name-part taxon-name-part-type="genus" reg="Squamarina">S.</tp:taxon-name-part> <tp:taxon-name-part taxon-name-part-type="species" reg="provincialis">provincialis</tp:taxon-name-part></tp:taxon-name></italic> Clauzade &amp; Poelt are similar to <italic><tp:taxon-name><tp:taxon-name-part taxon-name-part-type="genus" reg="Squamarina">S.</tp:taxon-name-part> <tp:taxon-name-part taxon-name-part-type="species" reg="kansuensis">kansuensis</tp:taxon-name-part></tp:taxon-name></italic> in having a strongly white pruinose thallus; however, <italic><tp:taxon-name><tp:taxon-name-part taxon-name-part-type="genus" reg="Squamarina">S.</tp:taxon-name-part> <tp:taxon-name-part taxon-name-part-type="species" reg="nivalis">nivalis</tp:taxon-name-part></tp:taxon-name></italic> differs in the smaller thallus, ca. 2 cm, not cracked upper surface, the apices of lobes bent downwards and the absence of psoromic acid; <italic><tp:taxon-name><tp:taxon-name-part taxon-name-part-type="genus" reg="Squamarina">S.</tp:taxon-name-part> <tp:taxon-name-part taxon-name-part-type="species" reg="provincialis">provincialis</tp:taxon-name-part></tp:taxon-name></italic> differs in the continuous but never overlapped lobes, the absence of the white thickened edges of lobes and the presence of atranorin. So far, the two species, <italic><tp:taxon-name><tp:taxon-name-part taxon-name-part-type="genus" reg="Squamarina">S.</tp:taxon-name-part> <tp:taxon-name-part taxon-name-part-type="species" reg="nivalis">nivalis</tp:taxon-name-part></tp:taxon-name></italic> and <italic><tp:taxon-name><tp:taxon-name-part taxon-name-part-type="genus" reg="Squamarina">S.</tp:taxon-name-part> <tp:taxon-name-part taxon-name-part-type="species" reg="provincialis">provincialis</tp:taxon-name-part></tp:taxon-name></italic>, are only known from very restricted places from Europe.</p><fig id="F6" position="float" orientation="portrait"><object-id xmlns:xlink="http://www.w3.org/1999/xlink" content-type="doi" xlink:type="simple">10.3897/mycokeys.66.39057.figure6</object-id><object-id xmlns:xlink="http://www.w3.org/1999/xlink" content-type="arpha" xlink:type="simple">F2F88FD1-D0E4-5AD3-A048-568A0EF558CF</object-id><label>Figure 6.</label><caption><p>Maximum Likelihood phylogeny of the genus <italic><tp:taxon-name><tp:taxon-name-part taxon-name-part-type="genus" reg="Squamarina">Squamarina</tp:taxon-name-part></tp:taxon-name></italic> and related genera, based on nrLSU. <abbrev xmlns:xlink="http://www.w3.org/1999/xlink" xlink:title="Maximum Likelihood" id="ABBRID0EDUAK" xlink:type="simple">ML</abbrev> bootstrap value ≥ 70% and posterior probabilities ≥ 0.95 from the Bayesian analysis are given adjacent to nodes.</p></caption><graphic xmlns:xlink="http://www.w3.org/1999/xlink" xlink:href="mycokeys-66-135-g006.jpg" position="float" orientation="portrait" xlink:type="simple" id="oo_403706.jpg"><uri content-type="original_file" xlink:type="simple">https://binary.pensoft.net/fig/403706</uri></graphic></fig></tp:treatment-sec><tp:treatment-sec sec-type="material" id="SECID0EMUAK"><title>Specimens examined (all in <named-content xmlns:xlink="http://www.w3.org/1999/xlink" content-type="dwc:institutional_code" xlink:type="simple">KUN-L</named-content> unless otherwise noted).</title><p>China: Gansu Province: Jiayuguan, 1500 m–1700 m elev., 1930, Briger Bohlin, S-L60805 (S); Yumen Ci., Moshan National Geological Park, 1760 m elev., <named-content xmlns:xlink="http://www.w3.org/1999/xlink" content-type="dwc:verbatimCoordinates" xlink:type="simple"><named-content content-type="geo-json" specific-use="{&#34;type&#34;:&#34;Point&#34;,&#34;coordinates&#34;:[97.233333,39.950000]}" id="NCID0E2UAK" xlink:type="simple">39°57'N, 97°14'E</named-content></named-content>, on soil, 2018, Li-Song Wang et al. 18-59601; Sunan Co., Binggou Danxia landform Park, 1970 m elev., <named-content xmlns:xlink="http://www.w3.org/1999/xlink" content-type="dwc:verbatimCoordinates" xlink:type="simple"><named-content content-type="geo-json" specific-use="{&#34;type&#34;:&#34;Point&#34;,&#34;coordinates&#34;:[99.833333,38.933333]}" id="NCID0EDVAK" xlink:type="simple">38°56'N, 99°50'E</named-content></named-content>, on soil, 2018, Li-Song Wang et al. 18-59658; Ningxia Province: Mt. Helanshan, 38°40'N, 1310 m elev., 105°46'E, on soil, 2014,Dong-Ling Niuet al. 14-09-1429 (NXAC); Qinghai Province: Wulan Co., Gobi desert along the way from Chaka to Wulan, 3151 m elev., <named-content xmlns:xlink="http://www.w3.org/1999/xlink" content-type="dwc:verbatimCoordinates" xlink:type="simple"><named-content content-type="geo-json" specific-use="{&#34;type&#34;:&#34;Point&#34;,&#34;coordinates&#34;:[98.916667,36.866667]}" id="NCID0ELVAK" xlink:type="simple">36°52'N, 98°55'E</named-content></named-content>, on soil, 2018, Li-Song Wang et al. 18-59260, along the way from Wulan to Delingha, 3039 m elev., <named-content xmlns:xlink="http://www.w3.org/1999/xlink" content-type="dwc:verbatimCoordinates" xlink:type="simple"><named-content content-type="geo-json" specific-use="{&#34;type&#34;:&#34;Point&#34;,&#34;coordinates&#34;:[98.200000,36.983333]}" id="NCID0ETVAK" xlink:type="simple">36°59'N, 98°12'E</named-content></named-content>, on soil, 2018, Li-Song Wang et al. 18-59274, 18-59306; Delingha Ci., Chayegou Station, 2974 m elev., <named-content xmlns:xlink="http://www.w3.org/1999/xlink" content-type="dwc:verbatimCoordinates" xlink:type="simple"><named-content content-type="geo-json" specific-use="{&#34;type&#34;:&#34;Point&#34;,&#34;coordinates&#34;:[96.616667,37.383333]}" id="NCID0E2VAK" xlink:type="simple">37°23'N, 96°37'E</named-content></named-content>, on soil, 2018, Li-Song Wang et al. 18-59344, 18-59343. Sichuan Province: Derong Co., 1960 m elev., <named-content xmlns:xlink="http://www.w3.org/1999/xlink" content-type="dwc:verbatimCoordinates" xlink:type="simple"><named-content content-type="geo-json" specific-use="{&#34;type&#34;:&#34;Point&#34;,&#34;coordinates&#34;:[99.333333,28.200000]}" id="NCID0EDWAK" xlink:type="simple">28°12'N, 99°20'E</named-content></named-content>, on soil, 2009, Li-Song Wang &amp; Wang Jue 09-31112, 09-31118; Xizang Province: Linzhou Co., 3780 m elev., <named-content xmlns:xlink="http://www.w3.org/1999/xlink" content-type="dwc:verbatimCoordinates" xlink:type="simple"><named-content content-type="geo-json" specific-use="{&#34;type&#34;:&#34;Point&#34;,&#34;coordinates&#34;:[91.233333,29.900000]}" id="NCID0ELWAK" xlink:type="simple">29°54'N, 91°14'E</named-content></named-content>, on soil, 2016, Li-Song Wang et al. 16-54052; Xinjiang Province: A-ke-tao Co., Oytagh observation zone, 2850 m elev., <named-content xmlns:xlink="http://www.w3.org/1999/xlink" content-type="dwc:verbatimCoordinates" xlink:type="simple"><named-content content-type="geo-json" specific-use="{&#34;type&#34;:&#34;Point&#34;,&#34;coordinates&#34;:[75.233333,38.900000]}" id="NCID0ETWAK" xlink:type="simple">38°54'N, 75°14'E</named-content></named-content>, on soil, 2013, Hurnisa Shahidin et al. 20139103; Yunnan Province: Deqin Co., 2110 m elev., <named-content xmlns:xlink="http://www.w3.org/1999/xlink" content-type="dwc:verbatimCoordinates" xlink:type="simple"><named-content content-type="geo-json" specific-use="{&#34;type&#34;:&#34;Point&#34;,&#34;coordinates&#34;:[99.316667,28.216667]}" id="NCID0E2WAK" xlink:type="simple">28°13'N, 99°19'E</named-content></named-content>, on soil, 2012, Li-Song Wang et al. 12-34756. Neimenggu Province: Beli-miao, <named-content xmlns:xlink="http://www.w3.org/1999/xlink" content-type="dwc:verbatimCoordinates" xlink:type="simple"><named-content content-type="geo-json" specific-use="{&#34;type&#34;:&#34;Point&#34;,&#34;coordinates&#34;:[110.166667,41.500000]}" id="NCID0EDXAK" xlink:type="simple">41°30'N, 110°10'E</named-content></named-content>, on soil, 1929, Briger Bohlin, S-F304837 (S).</p></tp:treatment-sec><tp:treatment-sec><!--Section generated to contain objects referenced in tp:taxon-treatment.--><fig id="F5" position="float" orientation="portrait"><object-id xmlns:xlink="http://www.w3.org/1999/xlink" content-type="doi" xlink:type="simple">10.3897/mycokeys.66.39057.figure5</object-id><object-id xmlns:xlink="http://www.w3.org/1999/xlink" content-type="arpha" xlink:type="simple">2FF848EA-4C65-5EA5-AC15-4122F49A9C7A</object-id><label>Figure 5.</label><caption><p><italic><tp:taxon-name><tp:taxon-name-part taxon-name-part-type="genus" reg="Lecanora">Lecanora</tp:taxon-name-part> <tp:taxon-name-part taxon-name-part-type="species" reg="chondroderma">chondroderma</tp:taxon-name-part></tp:taxon-name></italic> (<bold>A, B</bold><named-content xmlns:xlink="http://www.w3.org/1999/xlink" content-type="dwc:institutional_code" xlink:type="simple">KUN-L</named-content> 18-60317): <bold>A</bold> habit <bold>B</bold> apothecial anatomy (LCB) and ascospores (water). <italic><tp:taxon-name><tp:taxon-name-part taxon-name-part-type="genus" reg="Squamarina">Squamarina</tp:taxon-name-part> <tp:taxon-name-part taxon-name-part-type="species" reg="kansuensis">kansuensis</tp:taxon-name-part></tp:taxon-name></italic> (<bold>C–G</bold><named-content xmlns:xlink="http://www.w3.org/1999/xlink" content-type="dwc:institutional_code" xlink:type="simple">KUN-L</named-content> 18-59601): <bold>C</bold> habit <bold>D</bold> apothecial anatomy (LCB) <bold>E</bold> ascus and ascospores (LCB) <bold>F</bold> apical structure of ascus (Lugol’s) <bold>G</bold> section of thallus (LCB). <italic><tp:taxon-name><tp:taxon-name-part taxon-name-part-type="genus" reg="Squamarina">S.</tp:taxon-name-part> <tp:taxon-name-part taxon-name-part-type="species" reg="oleosa">oleosa</tp:taxon-name-part></tp:taxon-name></italic> (<bold>H, I</bold><named-content xmlns:xlink="http://www.w3.org/1999/xlink" content-type="dwc:institutional_code" xlink:type="simple">KUN-L</named-content> 09−30043): <bold>H</bold> habit <bold>I</bold> ascus and ascospores (water). Scale bars: 100 μm (<bold>B</bold>-apothecia, <bold>D</bold>); 5 μm (<bold>B</bold>-ascospores, <bold>F</bold>); 10 μm (<bold>E</bold>); 20 μm (<bold>G</bold>); 25 μm (<bold>I</bold>).</p></caption><graphic xmlns:xlink="http://www.w3.org/1999/xlink" xlink:href="mycokeys-66-135-g005.jpg" position="float" orientation="portrait" xlink:type="simple" id="oo_403705.jpg"><uri content-type="original_file" xlink:type="simple">https://binary.pensoft.net/fig/403705</uri></graphic></fig></tp:treatment-sec><ref-list><ref id="B10"><mixed-citation xmlns:xlink="http://www.w3.org/1999/xlink" xlink:type="simple"><person-group><name name-style="western"><surname>Magnusson</surname><given-names>AH</given-names></name></person-group> (<year>1940</year>) Lichens from Central Asia. Stockholm, 5–167.</mixed-citation></ref><ref id="B15"><mixed-citation xmlns:xlink="http://www.w3.org/1999/xlink" xlink:type="simple"><person-group><name name-style="western"><surname>Poelt</surname><given-names>J</given-names></name></person-group> (<year>1958</year>) <article-title>Die lobaten Arten der Flechtengattung <italic><tp:taxon-name><tp:taxon-name-part taxon-name-part-type="genus">Lecanora</tp:taxon-name-part></tp:taxon-name></italic> Ach. sensu ampl. in der Holarktis.</article-title><source>Mitteilungen der Botanischen Staatssammlung Müchen</source><volume>2</volume>(<issue>19–20</issue>): <fpage>411</fpage>–<lpage>589</lpage>.</mixed-citation></ref></ref-list></tp:taxon-treatment>
