# Supplementary material for: Squamarina (lichenised fungi) species described from China belong to at least three unrelated genera
Source: MycoKeys. 2020 Apr 24;66:135–57. doi: 10.3897/mycokeys.66.39057 (PMC7195383; doi:10.3897/mycokeys.66.39057)
Supplement: XML Treatment for Squamarina oleosa [file mycokeys.66.39057-treatment6.xml]

<!DOCTYPE tp:taxon-treatment
  PUBLIC "-//TaxonX//DTD Taxonomic Treatment Publishing DTD v0 20100105//EN" "tax-treatment-NSO.dtd">
<tp:taxon-treatment xmlns:tp="http://www.plazi.org/taxpub"><tp:treatment-meta><kwd-group><label>Taxon classification</label><kwd><named-content xmlns:xlink="http://www.w3.org/1999/xlink" content-type="kingdom">Fungi</named-content></kwd><kwd><named-content xmlns:xlink="http://www.w3.org/1999/xlink" content-type="order">Lecanorales</named-content></kwd><kwd><named-content xmlns:xlink="http://www.w3.org/1999/xlink" content-type="family">Stereocaulaceae</named-content></kwd></kwd-group><mixed-citation publication-type="journal"><person-group><name><surname>Zhang</surname><given-names>Yan-Yun</given-names></name><name><surname>Wang</surname><given-names>Xin-Yu</given-names></name><name><surname>Li</surname><given-names>Li-Juan</given-names></name><name><surname>Printzen</surname><given-names>Christian</given-names></name><name><surname>Timdal</surname><given-names>Einar</given-names></name><name><surname>Niu</surname><given-names>Dong-Ling</given-names></name><name><surname>Yin</surname><given-names>An-Cheng</given-names></name><name><surname>Wang</surname><given-names>Shi-Qiong</given-names></name><name><surname>Wang</surname><given-names>Li-Song</given-names></name></person-group><article-title><italic><tp:taxon-name><tp:taxon-name-part taxon-name-part-type="genus" reg="Squamarina">Squamarina</tp:taxon-name-part></tp:taxon-name></italic> (lichenised fungi) species described from China belong to at least three unrelated genera</article-title><source>MycoKeys</source><day>24</day><month>4</month><year>2020</year><volume>66</volume><fpage>135</fpage><lpage>157</lpage><pub-id pub-id-type="doi">10.3897/mycokeys.66.39057</pub-id></mixed-citation></tp:treatment-meta><tp:nomenclature><tp:taxon-name><object-id xmlns:xlink="http://www.w3.org/1999/xlink" content-type="arpha" xlink:type="simple">1B3E068F-B340-58E5-923F-B416E050ADE3</object-id>
              <tp:taxon-name-part taxon-name-part-type="genus" reg="Squamarina">Squamarina</tp:taxon-name-part>
              <tp:taxon-name-part taxon-name-part-type="species" reg="oleosa">oleosa</tp:taxon-name-part>
            </tp:taxon-name><tp:taxon-authority>(Zahlbr.) Poelt</tp:taxon-authority><xref ref-type="fig" rid="F5">Fig. 5H, I</xref><tp:nomenclature-citation-list><tp:nomenclature-citation><tp:taxon-name>
                  <tp:taxon-name-part taxon-name-part-type="genus" reg="Lecanora">Lecanora</tp:taxon-name-part> <tp:taxon-name-part taxon-name-part-type="species" reg="oleosa">oleosa</tp:taxon-name-part></tp:taxon-name><comment>Zahlbr., in Handel-Mazzetti, <italic>Symb. Sinic.</italic> 3: 175 (1930) (Basionym) Type: China, Yunnan Province, Lijiang Co., Mt. Yulongxueshan, on rock, 1914, Heinrich Frh. von Handel-Mazetti 3576 (W–holotype!)</comment></tp:nomenclature-citation></tp:nomenclature-citation-list></tp:nomenclature><tp:treatment-sec sec-type="description" id="SECID0EAZAK"><title>Description.</title><p>Thallus placodioid to subfoliose, rather closely attached to calcareous rocks, olive-green turning to yellowish-brown in the herbarium, up to 8 cm across and 5 mm high in the centre; lobes 2–4 mm long, 1.5–2.5 mm wide, ca. 1 mm thick, apices usually detached from the substrate with a white thickened edge; upper surface pruinose at least on the margins, matt to somewhat shiny, centrally cracked and faveolate-wrinkled, strongly convex, giving the thallus centre a bullate appearance, the base of the bullae carbonised, black; lower surface covered with pale brown to blackish-brown pulvinate hyphae, with sparse to numerous rhizinose strands; rhizinose strands brown to black, irregularly branched, up to 5 mm long. Upper cortex filled with yellowish-brown granules, turning colourless in <abbrev xmlns:xlink="http://www.w3.org/1999/xlink" xlink:title="potassium hydroxide" id="ABBRID0EGZAK" xlink:type="simple">KOH</abbrev>, 62–75 μm high, without epinecral; algal layer continuous, 65–70 μm thick; medulla filled with grey crystals of calcium oxalate and brick-red hyphae in lower part; lower cortex lacking.</p><p>Apothecia common but not abundant, laminal, scattered to slightly grouped, up to 4 mm in diam.; disc concave, plane to convex, light yellow, covered by yellowish pruina; thalline margin pruinose or not, darker than thallus, shiny, entire and distinctive when young, excluded with age. Hymenium 75–85 μm high, hyaline, I+ blue; epihymenium filled with yellowish-brown granules, not disperse into hymenium, turning colourless in <abbrev xmlns:xlink="http://www.w3.org/1999/xlink" xlink:title="potassium hydroxide" id="ABBRID0EMZAK" xlink:type="simple">KOH</abbrev>, 5–12.5 μm high; thalline margin without algae in the upper part, cortex filled with yellowish-brown granules, 112–125 μm thick; paraphyses septate, tips not swollen; hypothecium colourless, 100–162 μm thick, with pale brown granules forming a narrow line; algal layer below hypothecium continuous, 50–75 μm thick; ascus <italic><tp:taxon-name><tp:taxon-name-part taxon-name-part-type="genus" reg="Porpidia">Porpidia</tp:taxon-name-part></tp:taxon-name></italic>-type, 8-spored. Ascospores ellipsoid to subfusiform, 15–20 × 5–7 μm. Pycnidia rare and small, ostioles yellow to yellowish-brown, conidia colourless, filiform, curved, 15–22.5 × ca. 0.7 μm.</p></tp:treatment-sec><tp:treatment-sec sec-type="chemistry" id="SECID0EXZAK"><title>Chemistry.</title><p>Upper cortex K-, C-, P-, medulla K-, C-, P+ yellow; usnic, psoromic and 2’-O-demethylpsoromic acids.</p></tp:treatment-sec><tp:treatment-sec sec-type="ecology" id="SECID0E3ZAK"><title>Ecology and distribution.</title><p>Growing on rock at elevations of 2623–3440 m. Only known from Yunnan Prov., China.</p></tp:treatment-sec><tp:treatment-sec sec-type="notes" id="SECID0EB1AK"><title>Notes.</title><p>The holotype grows on calcareous rock and bears only one apothecium.</p><p>This species was originally described as a <italic><tp:taxon-name><tp:taxon-name-part taxon-name-part-type="genus" reg="Lecanora">Lecanora</tp:taxon-name-part></tp:taxon-name></italic> by <xref ref-type="bibr" rid="B19">Zahlbruckner (1930)</xref> and transferred to <italic><tp:taxon-name><tp:taxon-name-part taxon-name-part-type="genus" reg="Squamarina">Squamarina</tp:taxon-name-part></tp:taxon-name></italic> by <xref ref-type="bibr" rid="B15">Poelt (1958)</xref>. It is characterised by the thick, olive-green, placodioid to subfoliose thallus, yellowish apothecia covered with yellow pruina, the ellipsoid to subfusiform ascospores and the filiform, curved conidia. This species is the most basal clade in our reconstruction of the genus and it is close to <italic><tp:taxon-name><tp:taxon-name-part taxon-name-part-type="genus" reg="Squamarina">S.</tp:taxon-name-part> <tp:taxon-name-part taxon-name-part-type="species" reg="cartilaginea">cartilaginea</tp:taxon-name-part></tp:taxon-name></italic> and <italic><tp:taxon-name><tp:taxon-name-part taxon-name-part-type="genus" reg="Squamarina">S.</tp:taxon-name-part> <tp:taxon-name-part taxon-name-part-type="species" reg="gypsacea">gypsacea</tp:taxon-name-part></tp:taxon-name></italic> (Fig. <xref ref-type="fig" rid="F6">6</xref>); however, <italic><tp:taxon-name><tp:taxon-name-part taxon-name-part-type="genus" reg="Squamarina">S.</tp:taxon-name-part> <tp:taxon-name-part taxon-name-part-type="species" reg="cartilaginea">cartilaginea</tp:taxon-name-part></tp:taxon-name></italic> differs in the non-pruinose, yellowish- to reddish-brown apothecia, smaller ascospores 10–14 × 4–6 μm and <italic><tp:taxon-name><tp:taxon-name-part taxon-name-part-type="genus" reg="Squamarina">S.</tp:taxon-name-part> <tp:taxon-name-part taxon-name-part-type="species" reg="gypsacea">gypsacea</tp:taxon-name-part></tp:taxon-name></italic> differs in the yellowish-green, squamulose thallus, the very large and thick squamules that adnate to the substratum only by the central part and the larger apothecia (up to 1 cm). <italic><tp:taxon-name><tp:taxon-name-part taxon-name-part-type="genus" reg="Squamarina">Squamarina</tp:taxon-name-part> <tp:taxon-name-part taxon-name-part-type="species" reg="kansuensis">kansuensis</tp:taxon-name-part></tp:taxon-name></italic> and <italic><tp:taxon-name><tp:taxon-name-part taxon-name-part-type="genus" reg="Squamarina">S.</tp:taxon-name-part> <tp:taxon-name-part taxon-name-part-type="species" reg="lentigera">lentigera</tp:taxon-name-part></tp:taxon-name></italic> can be distinguished from this species by the strongly white pruinose thallus, thinner lobes (&lt; 0.5 mm) and smaller (&lt; 2 mm) apothecia with non-pruinose and reddish-brown disc.</p></tp:treatment-sec><tp:treatment-sec sec-type="material" id="SECID0EE4AK"><title>Specimens examined (all in <named-content xmlns:xlink="http://www.w3.org/1999/xlink" content-type="dwc:institutional_code" xlink:type="simple">KUN-L</named-content> unless otherwise noted).</title><p>China: Yunnan Province: Lijiang Co., 3440 m elev., on rock, 2009, Li-Song Wang &amp; Wang Jue 09-30034, Yulong Snow Mt., <named-content xmlns:xlink="http://www.w3.org/1999/xlink" content-type="dwc:verbatimCoordinates" xlink:type="simple"><named-content content-type="geo-json" specific-use="{&#34;type&#34;:&#34;Point&#34;,&#34;coordinates&#34;:[100.200000,26.933333]}" id="NCID0ET4AK" xlink:type="simple">26°56'N, 100°12'E</named-content></named-content>, 2623 m elev., on calcareous rock, 2019, Li-Song Wang &amp; Yan-yun Zhang 19-66398, 19-66399, 19-66401, 19-66402, 19-66404.</p></tp:treatment-sec><tp:treatment-sec sec-type="Squamarina gypsacea (O)" id="SECID0EY4AK"><title><italic><tp:taxon-name><tp:taxon-name-part taxon-name-part-type="genus" reg="Squamarina">Squamarina</tp:taxon-name-part> <tp:taxon-name-part taxon-name-part-type="species" reg="gypsacea">gypsacea</tp:taxon-name-part></tp:taxon-name></italic> (O).</title><p>Greece: Corfu, hill above Troumpetas, 420 m elev., <named-content xmlns:xlink="http://www.w3.org/1999/xlink" content-type="dwc:verbatimCoordinates" xlink:type="simple"><named-content content-type="geo-json" specific-use="{&#34;type&#34;:&#34;Point&#34;,&#34;coordinates&#34;:[20.433333,40.233333]}" id="NCID0EN5AK" xlink:type="simple">39°74'N, 19°86'E</named-content></named-content>, on exposed limestone outcrops, 2014, Rui, S. &amp; Timdal, E., O-L-196249, Sokrati – Zigos road, 370 m elev., <named-content xmlns:xlink="http://www.w3.org/1999/xlink" content-type="dwc:verbatimCoordinates" xlink:type="simple"><named-content content-type="geo-json" specific-use="{&#34;type&#34;:&#34;Point&#34;,&#34;coordinates&#34;:[20.333333,40.200000]}" id="NCID0EV5AK" xlink:type="simple">39°72'N, 19°80'E</named-content></named-content>, on rather shady limestone boulders in olive groove, 2014, Rui, S. &amp; Timdal, E., O-L-196255; Kavalla, Thassos, along dirt road from Maries to Theologos, near Vatos, 590 m elev., <named-content xmlns:xlink="http://www.w3.org/1999/xlink" content-type="dwc:verbatimCoordinates" xlink:type="simple"><named-content content-type="geo-json" specific-use="{&#34;type&#34;:&#34;Point&#34;,&#34;coordinates&#34;:[25.100000,41.166667]}" id="NCID0E45AK" xlink:type="simple">40°70'N, 24°66'E</named-content></named-content>, on E-facing limestone wall in/above steep pine forest, 2000, Rui, S. &amp; Timdal, E., O-L-59266. Spain: Alicante, between Callosa de Ensarria and Confrides, 260 m elev., <named-content xmlns:xlink="http://www.w3.org/1999/xlink" content-type="dwc:verbatimCoordinates" xlink:type="simple"><named-content content-type="geo-json" specific-use="{&#34;type&#34;:&#34;Point&#34;,&#34;coordinates&#34;:[0.350000,39.133333]}" id="NCID0EF6AK" xlink:type="simple">38°68'N, -0°21'E</named-content></named-content>, 1985, Timdal, E., O-L-16444.</p></tp:treatment-sec><tp:treatment-sec><!--Section generated to contain objects referenced in tp:taxon-treatment.--><fig id="F5" position="float" orientation="portrait"><object-id xmlns:xlink="http://www.w3.org/1999/xlink" content-type="doi" xlink:type="simple">10.3897/mycokeys.66.39057.figure5</object-id><object-id xmlns:xlink="http://www.w3.org/1999/xlink" content-type="arpha" xlink:type="simple">2FF848EA-4C65-5EA5-AC15-4122F49A9C7A</object-id><label>Figure 5.</label><caption><p><italic><tp:taxon-name><tp:taxon-name-part taxon-name-part-type="genus" reg="Lecanora">Lecanora</tp:taxon-name-part> <tp:taxon-name-part taxon-name-part-type="species" reg="chondroderma">chondroderma</tp:taxon-name-part></tp:taxon-name></italic> (<bold>A, B</bold><named-content xmlns:xlink="http://www.w3.org/1999/xlink" content-type="dwc:institutional_code" xlink:type="simple">KUN-L</named-content> 18-60317): <bold>A</bold> habit <bold>B</bold> apothecial anatomy (LCB) and ascospores (water). <italic><tp:taxon-name><tp:taxon-name-part taxon-name-part-type="genus" reg="Squamarina">Squamarina</tp:taxon-name-part> <tp:taxon-name-part taxon-name-part-type="species" reg="kansuensis">kansuensis</tp:taxon-name-part></tp:taxon-name></italic> (<bold>C–G</bold><named-content xmlns:xlink="http://www.w3.org/1999/xlink" content-type="dwc:institutional_code" xlink:type="simple">KUN-L</named-content> 18-59601): <bold>C</bold> habit <bold>D</bold> apothecial anatomy (LCB) <bold>E</bold> ascus and ascospores (LCB) <bold>F</bold> apical structure of ascus (Lugol’s) <bold>G</bold> section of thallus (LCB). <italic><tp:taxon-name><tp:taxon-name-part taxon-name-part-type="genus" reg="Squamarina">S.</tp:taxon-name-part> <tp:taxon-name-part taxon-name-part-type="species" reg="oleosa">oleosa</tp:taxon-name-part></tp:taxon-name></italic> (<bold>H, I</bold><named-content xmlns:xlink="http://www.w3.org/1999/xlink" content-type="dwc:institutional_code" xlink:type="simple">KUN-L</named-content> 09−30043): <bold>H</bold> habit <bold>I</bold> ascus and ascospores (water). Scale bars: 100 μm (<bold>B</bold>-apothecia, <bold>D</bold>); 5 μm (<bold>B</bold>-ascospores, <bold>F</bold>); 10 μm (<bold>E</bold>); 20 μm (<bold>G</bold>); 25 μm (<bold>I</bold>).</p></caption><graphic xmlns:xlink="http://www.w3.org/1999/xlink" xlink:href="mycokeys-66-135-g005.jpg" position="float" orientation="portrait" xlink:type="simple" id="oo_403705.jpg"><uri content-type="original_file" xlink:type="simple">https://binary.pensoft.net/fig/403705</uri></graphic></fig><fig id="F6" position="float" orientation="portrait"><object-id xmlns:xlink="http://www.w3.org/1999/xlink" content-type="doi" xlink:type="simple">10.3897/mycokeys.66.39057.figure6</object-id><object-id xmlns:xlink="http://www.w3.org/1999/xlink" content-type="arpha" xlink:type="simple">F2F88FD1-D0E4-5AD3-A048-568A0EF558CF</object-id><label>Figure 6.</label><caption><p>Maximum Likelihood phylogeny of the genus <italic><tp:taxon-name><tp:taxon-name-part taxon-name-part-type="genus" reg="Squamarina">Squamarina</tp:taxon-name-part></tp:taxon-name></italic> and related genera, based on nrLSU. <abbrev xmlns:xlink="http://www.w3.org/1999/xlink" xlink:title="Maximum Likelihood" id="ABBRID0EDUAK" xlink:type="simple">ML</abbrev> bootstrap value ≥ 70% and posterior probabilities ≥ 0.95 from the Bayesian analysis are given adjacent to nodes.</p></caption><graphic xmlns:xlink="http://www.w3.org/1999/xlink" xlink:href="mycokeys-66-135-g006.jpg" position="float" orientation="portrait" xlink:type="simple" id="oo_403706.jpg"><uri content-type="original_file" xlink:type="simple">https://binary.pensoft.net/fig/403706</uri></graphic></fig></tp:treatment-sec><ref-list><ref id="B19"><mixed-citation xmlns:xlink="http://www.w3.org/1999/xlink" xlink:type="simple"><person-group><name name-style="western"><surname>Zahlbruckner</surname><given-names>A</given-names></name></person-group> (<year>1930</year>) <source>Lichenes. In: Handel-Mazzetti H (Ed.) Symbolae Sinicae 3. J.</source><publisher-name>Springer</publisher-name>, <publisher-loc>Vienna</publisher-loc>, <size units="page">254 pp</size>. <ext-link xlink:type="simple" ext-link-type="doi" xlink:href="10.1007/978-3-7091-4178-6_1">https://doi.org/10.1007/978-3-7091-4178-6_1</ext-link></mixed-citation></ref><ref id="B15"><mixed-citation xmlns:xlink="http://www.w3.org/1999/xlink" xlink:type="simple"><person-group><name name-style="western"><surname>Poelt</surname><given-names>J</given-names></name></person-group> (<year>1958</year>) <article-title>Die lobaten Arten der Flechtengattung <italic><tp:taxon-name><tp:taxon-name-part taxon-name-part-type="genus">Lecanora</tp:taxon-name-part></tp:taxon-name></italic> Ach. sensu ampl. in der Holarktis.</article-title><source>Mitteilungen der Botanischen Staatssammlung Müchen</source><volume>2</volume>(<issue>19–20</issue>): <fpage>411</fpage>–<lpage>589</lpage>.</mixed-citation></ref></ref-list></tp:taxon-treatment>
